# Supplementary material for: Knowledge, Attitude, and Practice (KAP) Survey toward Skin Cancer among Ecuadorian Population
Source: Dermatol Res Pract. 2021 Aug 4;2021:5539149. doi: 10.1155/2021/5539149 (PMC8357523; doi:10.1155/2021/5539149)
Supplement: Supplementary Materials — include “KAP skin cancer questionnaire.” [file 5539149.f1.zip]

Archive with 3 entries (3 files):
- 5539149.f1/Database available of KAP Skin cancer- Previous request to corresponding author.txt
- 5539149.f1/Questionnaire available of KAP Skin cancer - Previous request to corresponding author .pdf
- 5539149.f1/supplementary description.docx
