# Supplementary material for: Knowledge, Attitude, and Practice (KAP) Survey toward Skin Cancer among Ecuadorian Population
Source: Dermatol Res Pract. 2021 Aug 4;2021:5539149. doi: 10.1155/2021/5539149 (PMC8357523; doi:10.1155/2021/5539149)
Supplement: Supplementary Materials — include “KAP skin cancer questionnaire.” [file 5539149.f1.zip › 5539149.f1/Database available of KAP Skin cancer- Previous request to corresponding author.txt]

N	PROVINCIA	FECHENTR	SEXO	EDADCAT	RAZA	CIVIL	ANOSRESI	INGRESOFAM	CUAVICAS	ESTUD	ESTUano	OCUPACION	OCUPAObr	OCUPAma	OCUPAgric	OCUPAcomer	OCUPAestud	OCUPAprofe	OCUPAmilipoli	OCUPAjubi	OCUPAdesem	MIXTO	LUGTRABAJ	UBITRABAJ	UBIRESID	TIPOPIEL	APPERS	APFAMI	CONOCEFECT	QUEMADURA	ARRUGA	ENVEJECE	MANCHAS	PECAS	SEQUEDAD	CONOCANCE	EXISTRELACION	SABESONFOTOP	SABEPARAFOTOP	CONOCEOTRASMEDID	COSTOSOS	TIEMPO	OLVIDA	NOGUSTA	QUIEREBRONC	NONECESARIOPIEL	NONECESARIOANO	OTROS	PLAYABRONCEO
1	PICHINCHA	19/05/2019	2	2	1	1	3	2	2	4	A	2	0	1	0	0	0	0	0	0	0	0	4	4	1	4	0	0	1	0	1	0	1	0	0	1	1	1	1	1	1	0	0	0	0	0	0	0	0
2	PICHINCHA	19/05/2019	1	6	1	3	1	2	2	3	A	8	0	0	0	0	0	0	0	1	0	0	4	4	1	3	0	0	1	1	0	1	0	1	0	1	1	0	0	0	1	0	0	0	0	0	0	0	0
3	PICHINCHA	19/05/2019	2	6	1	2	5	1	1	3	A	2	0	1	0	0	0	0	0	0	0	0	4	4	1	5	0	0	0	0	0	0	0	0	0	0	0	1	0	0	0	0	1	0	0	0	0	0	0
4	PICHINCHA	19/05/2019	1	4	1	5	5	2	2	4	B	6	0	0	0	0	0	1	0	0	0	0	2	1	1	4	0	0	1	0	0	0	1	0	0	1	0	1	1	0	0	0	0	0	0	0	0	0	0
5	PICHINCHA	19/05/2019	2	3	1	3	2	2	3	3	A	2	0	1	0	0	0	0	0	0	0	0	3	1	1	4	0	0	1	0	0	0	0	0	0	0	1	0	0	0	0	0	0	0	0	0	0	0	0
6	PICHINCHA	19/05/2019	1	3	1	2	4	2	2	4	A	6	0	0	0	0	0	1	0	0	0	0	2	1	1	3	0	0	1	0	0	0	1	0	0	1	1	0	0	1	0	0	0	0	0	0	0	0	0
7	PICHINCHA	19/05/2019	1	4	1	2	1	2	1	6	A	6	0	0	0	0	0	1	0	0	0	0	3	2	1	5	0	0	0	0	0	0	0	0	0	0	1	0	0	0	0	0	0	1	0	0	0	0	0
8	PICHINCHA	19/05/2019	2	1	1	1	2	2	2	4	B	5	0	0	0	0	1	0	0	0	0	0	4	4	1	4	0	0	1	1	0	0	1	1	0	1	1	1	1	0	0	0	0	0	0	0	0	0	0
9	PICHINCHA	19/05/2019	2	3	3	1	2	1	2	4	B	2	0	1	0	0	0	0	0	0	0	0	2	1	1	5	0	0	1	1	1	1	1	1	1	0	1	0	0	1	0	0	0	0	0	0	0	1	0
10	PICHINCHA	19/05/2019	2	1	1	1	3	1	2	6	B	5	0	0	0	0	1	0	0	0	0	0	4	4	1	4	0	0	1	1	1	1	1	1	1	0	1	0	0	1	0	0	0	0	0	0	0	0	0
11	PICHINCHA	19/05/2019	1	7	1	5	1	1	1	3	A	10	0	0	0	0	0	0	0	0	0	1	2	4	1	2	0	0	1	1	1	1	1	1	1	0	1	1	1	1	0	0	0	0	0	0	0	0	1
12	PICHINCHA	19/05/2019	1	6	1	2	4	1	2	3	A	10	0	0	0	0	0	0	0	0	0	1	4	1	1	4	0	0	0	0	0	0	0	0	0	0	1	0	0	1	0	0	0	0	0	0	0	0	0
13	PICHINCHA	19/05/2019	2	5	1	2	6	1	4	3	A	3	0	0	1	0	0	0	0	0	0	0	2	1	1	3	0	0	1	1	0	0	0	0	0	0	0	1	1	1	1	0	0	0	0	0	0	0	0
14	PICHINCHA	19/05/2019	1	7	1	2	8	3	2	6	A	8	0	0	0	0	0	0	0	1	0	0	4	4	1	3	0	0	1	1	0	1	0	0	0	1	1	1	0	1	0	0	0	0	0	0	0	0	0
15	PICHINCHA	19/05/2019	2	5	1	2	4	2	2	3	A	2	0	1	0	0	0	0	0	0	0	0	4	1	1	4	0	0	0	0	0	0	0	0	0	0	0	0	0	0	0	0	0	0	0	1	0	0	0
16	PICHINCHA	19/05/2019	1	8	1	2	8	1	1	1	A	4	0	0	0	1	0	0	0	0	0	0	2	1	1	4	0	0	0	0	0	0	0	0	0	0	0	0	0	0	0	0	0	0	0	1	0	0	0
17	PICHINCHA	19/05/2019	2	4	1	3	6	3	2	4	B	2	0	1	0	0	0	0	0	0	0	0	4	4	1	4	0	0	0	0	0	0	0	0	0	0	0	1	0	0	0	0	0	0	0	0	0	0	0
18	PICHINCHA	19/05/2019	2	4	1	3	5	3	2	4	A	2	0	1	0	0	0	0	0	0	0	0	3	4	1	3	0	0	1	1	1	1	1	1	1	1	1	1	1	1	0	0	0	0	0	0	0	1	0
19	PICHINCHA	19/05/2019	2	4	1	1	5	2	4	4	A	1	1	0	0	0	0	0	0	0	0	0	1	1	1	4	0	0	1	0	0	0	1	0	0	1	1	1	1	0	0	0	0	0	0	0	0	0	0
20	PICHINCHA	19/05/2019	2	5	1	1	6	2	1	4	A	1	1	0	0	0	0	0	0	0	0	0	1	1	1	4	0	0	1	0	0	0	1	0	0	1	1	1	1	1	0	0	0	0	0	0	0	0	0
21	PICHINCHA	19/05/2019	2	4	1	2	4	2	3	4	B	1	1	0	0	0	0	0	0	0	0	0	1	1	1	3	0	0	0	0	0	0	0	0	0	0	0	0	0	0	0	0	0	0	0	1	0	0	0
22	PICHINCHA	19/05/2019	1	2	1	1	3	2	3	1	A	9	0	0	0	0	0	0	0	0	1	0	4	4	1	3	0	0	1	0	0	0	0	0	0	0	1	0	0	0	0	0	0	0	0	1	0	0	0
23	PICHINCHA	19/05/2019	2	3	1	2	2	2	3	4	A	2	0	1	0	0	0	0	0	0	0	0	1	1	1	4	0	0	0	0	0	0	0	0	0	0	1	1	1	0	0	0	0	0	0	1	0	0	0
24	PICHINCHA	19/05/2019	1	5	1	2	2	2	2	4	A	6	0	0	0	0	0	1	0	0	0	0	2	4	1	4	0	0	1	0	0	0	0	0	0	1	1	1	1	1	0	0	0	0	0	1	0	0	0
25	PICHINCHA	19/05/2019	1	7	1	2	6	3	1	3	A	8	0	0	0	0	0	0	0	1	0	0	4	4	1	4	0	0	1	0	0	0	0	0	0	1	1	0	0	0	0	0	0	0	0	1	0	0	0
26	PICHINCHA	19/05/2019	2	4	1	1	2	2	3	3	B	2	0	1	0	0	0	0	0	0	0	0	0	1	4	4	0	0	0	0	0	0	0	0	0	0	0	1	1	1	0	0	0	0	0	0	0	0	0
27	PICHINCHA	19/05/2019	2	5	1	2	3	1	1	4	A	4	0	0	0	1	0	0	0	0	0	0	2	1	1	3	0	0	0	0	0	0	1	0	0	0	0	1	1	1	0	0	0	0	0	0	0	0	1
28	PICHINCHA	19/05/2019	2	3	1	2	2	1	2	4	A	2	0	1	0	0	0	0	0	0	0	0	3	1	1	3	0	0	1	1	0	0	1	0	0	0	1	1	1	1	0	0	0	0	0	0	0	0	0
29	PICHINCHA	19/05/2019	2	4	3	2	3	1	3	4	B	9	0	0	0	0	0	0	0	0	1	0	4	4	1	3	0	0	0	0	0	0	0	0	0	0	0	1	1	0	0	0	0	0	0	0	0	0	1
30	PICHINCHA	19/05/2019	2	5	1	2	4	3	2	3	A	2	0	1	0	0	0	0	0	0	0	0	1	4	1	4	0	0	1	0	0	0	0	0	0	0	1	1	1	1	0	0	0	0	0	0	0	0	0
31	PICHINCHA	19/05/2019	1	6	1	2	6	1	1	3	B	9	0	0	0	0	0	0	0	0	1	0	4	4	1	4	0	0	0	0	0	0	0	0	0	0	1	1	1	1	0	0	0	0	0	1	0	0	0
32	PICHINCHA	19/05/2019	2	3	1	1	3	3	3	6	A	6	0	0	0	0	0	1	0	0	0	0	1	1	1	4	0	0	1	0	0	0	0	1	1	0	1	1	1	1	0	0	0	0	0	0	0	0	0
33	PICHINCHA	19/05/2019	2	2	1	3	3	3	3	3	A	10	0	0	0	0	0	0	0	0	0	1	3	1	1	1	0	0	0	0	0	0	0	0	0	0	0	0	0	0	0	0	0	0	0	0	0	0	0
34	PICHINCHA	19/05/2019	2	3	1	2	4	3	2	6	A	6	0	0	0	0	0	1	0	0	0	0	1	1	1	5	0	SI	1	1	0	1	1	0	0	1	1	1	1	1	1	0	1	0	0	0	0	0	0
35	PICHINCHA	19/05/2019	1	4	1	2	2	2	2	4	A	0	0	0	0	0	0	0	0	0	0	0	1	1	1	4	0	0	0	0	0	0	0	0	0	0	0	0	1	1	0	0	0	0	0	0	1	0	1
36	PICHINCHA	19/05/2019	2	3	1	2	3	2	3	3	B	2	0	1	0	0	0	0	0	0	0	0	3	1	1	5	0	0	1	0	0	0	1	0	0	0	1	1	1	1	0	0	0	0	0	0	0	0	0
37	PICHINCHA	19/05/2019	2	2	1	3	3	1	2	3	A	2	0	1	0	0	0	0	0	0	0	0	1	1	1	3	0	0	0	0	0	0	0	0	0	0	1	1	1	1	0	0	0	0	0	0	0	0	0
38	PICHINCHA	19/05/2019	2	4	1	2	5	2	2	4	A	2	0	1	0	0	0	0	0	0	0	0	3	1	1	4	0	SI	1	0	0	0	1	0	0	0	1	0	0	1	1	0	0	0	0	0	0	0	0
39	PICHINCHA	19/05/2019	1	5	1	2	4	1	2	3	B	9	0	0	0	0	0	0	0	0	1	0	1	1	1	5	0	0	0	1	0	0	0	0	1	0	0	1	1	1	0	0	0	0	0	0	0	0	1
40	PICHINCHA	19/05/2019	2	6	1	2	5	1	2	3	A	2	0	1	0	0	0	0	0	0	0	0	1	1	1	2	0	0	1	1	0	0	0	1	0	1	1	1	1	1	0	0	0	0	0	0	0	1	0
41	PICHINCHA	19/05/2019	2	6	1	1	4	1	2	3	B	2	0	1	0	0	0	0	0	0	0	0	1	1	1	3	0	0	0	0	0	0	0	0	0	0	1	1	1	1	0	0	0	0	0	0	0	0	0
42	PICHINCHA	19/05/2019	1	4	1	3	5	2	3	4	B	1	1	0	0	0	0	0	0	0	0	0	1	1	1	2	0	0	1	1	0	0	1	0	1	1	1	1	1	1	0	0	0	0	0	0	0	0	0
43	PICHINCHA	19/05/2019	1	6	1	2	4	2	2	4	A	8	0	0	0	0	0	0	0	1	0	0	1	1	1	2	0	0	1	1	0	0	1	0	0	1	1	1	1	1	0	0	0	0	0	0	0	0	0
44	PICHINCHA	19/05/2019	1	2	1	1	3	3	2	6	B	5	0	0	0	0	1	0	0	0	0	0	3	1	1	4	0	0	1	1	0	0	1	1	0	1	1	1	1	1	0	0	0	0	0	0	0	0	1
45	PICHINCHA	19/05/2019	1	7	1	2	8	1	2	3	A	8	0	0	0	0	0	0	0	1	0	0	3	1	1	3	0	0	1	1	0	0	0	0	0	0	1	1	1	1	0	0	0	0	0	0	0	0	0
46	PICHINCHA	19/05/2019	2	6	1	2	5	1	2	3	A	2	0	1	0	0	0	0	0	0	0	0	1	1	1	2	0	0	1	0	0	0	1	0	0	1	1	1	1	1	0	0	0	0	0	0	0	0	0
47	PICHINCHA	19/05/2019	2	5	1	5	6	1	2	3	B	4	0	0	0	1	0	0	0	0	0	0	1	1	1	5	0	0	1	1	0	0	1	0	0	1	1	1	1	1	0	0	0	0	0	0	0	0	0
48	PICHINCHA	19/05/2019	1	3	1	2	4	4	2	6	A	6	0	0	0	0	0	1	0	0	0	0	2	3	1	3	0	0	1	0	0	0	1	0	0	1	1	1	1	1	0	0	0	0	0	0	0	0	0
49	PICHINCHA	19/05/2019	2	2	1	1	2	3	3	6	A	9	0	0	0	0	0	0	0	0	1	0	1	4	1	4	0	0	1	1	0	0	1	0	0	1	1	1	1	1	0	0	0	0	0	0	0	0	0
50	PICHINCHA	19/05/2019	2	5	1	2	3	2	2	3	A	2	0	1	0	0	0	0	0	0	0	0	4	4	1	4	0	0	1	1	0	0	0	0	0	0	1	0	1	1	0	0	0	0	0	0	0	0	0
51	PICHINCHA	19/05/2019	2	5	1	3	1	2	2	4	B	1	1	0	0	0	0	0	0	0	0	0	1	1	1	3	0	0	1	1	1	0	1	0	0	1	1	0	1	1	0	0	0	0	0	0	0	0	1
52	PICHINCHA	19/05/2019	2	3	1	2	1	2	0	4	A	1	1	0	0	0	0	0	0	0	0	0	2	1	1	5	SI	SI	0	0	0	0	1	0	0	0	1	0	1	1	0	0	1	0	0	0	0	0	0
53	PICHINCHA	19/05/2019	2	4	1	1	1	2	2	4	A	2	0	1	0	0	0	0	0	0	0	0	4	4	1	4	0	0	1	1	1	0	1	0	0	1	1	1	1	1	0	0	0	0	0	0	0	1	0
54	PICHINCHA	19/05/2019	2	4	1	2	2	2	2	4	A	2	0	1	0	0	0	0	0	0	0	0	4	4	1	4	0	0	1	1	0	0	1	1	1	1	1	1	1	1	1	0	0	0	0	0	0	0	0
55	PICHINCHA	19/05/2019	2	4	1	1	3	2	3	4	A	4	0	0	0	1	0	0	0	0	0	0	2	1	1	4	0	0	1	1	0	0	1	0	0	1	1	1	1	1	1	0	0	0	0	0	0	0	0
56	PICHINCHA	19/05/2019	2	4	1	5	2	2	2	3	A	2	0	1	0	0	0	0	0	0	0	0	4	4	1	3	0	0	1	0	1	0	0	1	0	1	1	0	1	1	1	0	0	0	0	0	0	0	0
57	PICHINCHA	19/05/2019	1	5	1	2	2	4	2	6	A	6	0	0	0	0	0	1	0	0	0	0	3	1	1	2	SI	SI	1	1	0	0	1	0	0	1	1	1	1	1	0	1	0	0	0	0	0	0	0
58	PICHINCHA	19/05/2019	1	5	1	1	1	1	1	4	A	9	0	0	0	0	0	0	0	0	1	0	4	4	1	5	0	0	1	0	0	0	0	0	0	0	1	1	1	1	1	0	0	0	0	0	0	0	0
59	PICHINCHA	19/05/2019	2	3	1	2	4	2	3	4	B	2	0	1	0	0	0	0	0	0	0	0	4	4	1	4	0	SI	0	0	0	0	0	0	0	0	0	0	0	0	0	0	0	0	0	0	0	0	0
60	PICHINCHA	19/05/2019	2	4	1	2	5	2	2	6	B	4	0	0	0	1	0	0	0	0	0	0	2	1	1	3	0	0	1	0	0	0	1	0	0	0	1	1	1	1	0	0	0	0	0	0	1	0	0
61	PICHINCHA	19/05/2019	1	7	1	2	8	1	2	3	A	8	0	0	0	0	0	0	0	1	0	0	4	4	1	4	0	0	0	0	0	0	0	0	0	0	0	0	0	0	1	0	0	0	0	0	0	0	1
62	PICHINCHA	19/05/2019	1	7	1	2	5	2	2	3	B	1	1	0	0	0	0	0	0	0	0	0	3	3	1	4	0	0	0	0	0	0	0	0	0	0	0	0	0	1	0	0	0	0	0	0	0	0	0
63	PICHINCHA	19/05/2019	1	5	1	2	1	2	3	4	B	8	0	0	0	0	0	0	0	1	0	0	4	4	1	4	0	0	0	0	0	0	0	0	0	0	1	0	0	1	1	0	0	0	0	0	0	0	0
64	PICHINCHA	19/05/2019	1	6	1	5	6	4	2	7	A	6	0	0	0	0	0	1	0	0	0	0	1	1	1	3	0	0	1	0	0	0	1	0	0	1	1	1	1	0	0	0	0	0	0	0	0	0	0
65	PICHINCHA	19/05/2019	2	3	1	2	4	2	3	4	A	2	0	1	0	0	0	0	0	0	0	0	1	1	1	4	0	0	0	0	0	0	0	0	0	0	1	0	0	0	0	0	0	0	0	0	0	0	0
66	PICHINCHA	19/05/2019	2	2	1	3	1	4	2	3	A	5	0	0	0	0	1	0	0	0	0	0	1	1	1	4	0	0	0	0	0	0	0	0	0	0	0	0	0	0	0	0	1	0	0	0	0	0	0
67	PICHINCHA	19/05/2019	2	5	1	2	6	2	3	4	A	9	0	0	0	0	0	0	0	0	1	0	4	4	1	5	0	0	1	0	0	0	0	0	0	0	1	0	0	1	0	0	0	0	0	0	0	0	0
68	PICHINCHA	19/05/2019	2	1	1	1	2	3	2	6	B	5	0	0	0	0	1	0	0	0	0	0	4	4	1	4	0	0	1	1	0	0	0	0	1	0	1	0	0	1	0	0	0	1	0	0	0	0	0
69	PICHINCHA	19/05/2019	2	1	1	1	2	2	2	6	B	5	0	0	0	0	1	0	0	0	0	0	4	4	1	4	0	0	1	0	1	0	1	0	0	1	1	0	0	1	1	0	0	0	0	0	0	0	0
70	PICHINCHA	19/05/2019	2	1	1	1	2	1	3	3	A	5	0	0	0	0	1	0	0	0	0	0	1	1	1	5	0	0	1	1	0	0	0	0	0	0	0	1	1	1	1	0	0	0	0	0	0	0	0
71	PICHINCHA	19/05/2019	1	6	1	2	7	1	2	3	B	9	0	0	0	0	0	0	0	0	1	0	4	4	1	4	0	0	0	0	0	0	0	0	0	0	0	0	0	1	0	0	0	0	0	1	0	0	0
72	PICHINCHA	19/05/2019	1	6	1	6	1	3	3	3	B	8	0	0	0	0	0	0	0	1	0	0	4	4	1	3	0	0	0	0	0	0	0	0	0	0	0	0	0	0	0	0	0	0	0	0	0	1	0
73	PICHINCHA	19/05/2019	2	7	1	2	2	2	3	2	A	2	0	1	0	0	0	0	0	0	0	0	1	1	1	4	0	0	0	0	0	0	0	0	0	0	0	0	0	1	0	0	1	0	0	0	0	0	0
74	PICHINCHA	19/05/2019	2	3	1	2	3	2	3	4	A	2	0	1	0	0	0	0	0	0	0	0	1	1	1	5	0	0	1	0	0	0	0	0	0	1	1	1	1	1	0	0	0	0	0	0	0	0	0
75	PICHINCHA	19/05/2019	1	5	4	5	4	2	2	3	A	1	1	0	0	0	0	0	0	0	0	0	2	1	1	4	0	0	1	0	0	0	1	0	0	1	1	1	1	1	1	1	0	0	0	0	0	0	0
76	PICHINCHA	19/05/2019	2	4	1	2	1	1	2	4	A	2	0	1	0	0	0	0	0	0	0	0	1	1	1	4	0	0	1	0	0	0	0	0	0	1	1	1	1	1	0	0	0	0	0	0	0	0	0
77	PICHINCHA	19/05/2019	1	6	1	2	3	3	3	6	A	6	0	0	0	0	0	1	0	0	0	0	1	1	1	4	0	0	1	0	0	0	1	0	0	1	1	1	1	1	0	0	0	0	0	0	0	0	0
78	PICHINCHA	19/05/2019	2	6	1	1	7	1	2	1	A	2	0	1	0	0	0	0	0	0	0	0	1	1	1	5	0	0	0	0	0	0	0	0	0	0	0	1	1	0	1	0	0	0	0	0	0	0	0
79	PICHINCHA	19/05/2019	2	5	1	2	4	3	4	4	B	2	0	1	0	0	0	0	0	0	0	0	1	1	1	3	0	0	1	0	0	0	0	0	0	1	0	1	1	0	0	0	0	0	0	0	0	0	0
80	PICHINCHA	19/05/2019	1	6	1	2	7	3	4	4	A	6	0	0	0	0	0	1	0	0	0	0	2	1	1	5	0	0	1	0	0	0	0	0	0	1	1	0	0	0	0	0	1	0	0	0	1	0	0
81	PICHINCHA	19/05/2019	2	1	1	1	2	4	2	4	A	5	0	0	0	0	1	0	0	0	0	0	4	4	1	2	0	0	1	1	0	0	1	1	1	1	1	1	1	1	0	0	0	0	0	0	0	0	0
82	PICHINCHA	19/05/2019	2	1	1	1	2	2	2	4	A	5	0	0	0	0	1	0	0	0	0	0	4	4	1	5	0	0	1	0	0	1	0	1	0	1	1	1	1	1	0	0	0	0	0	0	0	0	0
83	PICHINCHA	19/05/2019	2	1	1	1	1	4	3	4	A	5	0	0	0	0	1	0	0	0	0	0	4	4	1	3	0	0	1	1	0	1	1	1	1	1	1	1	1	1	0	0	0	0	0	0	0	0	0
84	PICHINCHA	19/05/2019	2	1	1	1	2	4	2	4	A	5	0	0	0	0	1	0	0	0	0	0	4	4	1	3	0	0	1	1	1	1	1	1	1	1	1	1	1	1	0	0	0	0	0	0	0	0	0
85	PICHINCHA	19/05/2019	2	1	1	1	2	4	3	4	A	5	0	0	0	0	1	0	0	0	0	0	4	4	1	2	0	0	1	1	1	0	0	0	1	0	1	1	1	1	0	0	0	0	0	0	0	0	0
86	PICHINCHA	19/05/2019	1	3	1	2	2	1	3	5	A	4	0	0	0	1	0	0	0	0	0	0	1	1	1	4	0	0	1	0	0	0	0	0	0	1	1	1	1	0	0	0	0	0	0	0	0	0	0
87	PICHINCHA	19/05/2019	2	1	1	1	3	2	2	4	B	5	0	0	0	0	1	0	0	0	0	0	4	4	1	4	0	0	0	0	0	0	0	0	0	0	1	1	1	1	0	0	0	0	0	0	0	0	1
88	PICHINCHA	19/05/2019	2	1	1	1	2		2	3	A	5	0	0	0	0	1	0	0	0	0	0	4	4	1	4	0	SI	1	0	0	0	0	0	0	1	1	1	1	0	0	0	0	0	0	0	0	0	0
89	PICHINCHA	19/05/2019	2	1	1	1	1	1	3	4	B	5	0	0	0	0	1	0	0	0	0	0	4	4	1	5	0	0	1	1	0	1	0	0	0	1	1	1	1	1	0	0	0	0	0	0	0	0	0
90	PICHINCHA	19/05/2019	1	1	1	1	2		2	6	B	5	0	0	0	0	1	0	0	0	0	0	4	4	1	3	0	0	1	0	0	0	0	0	0	0	1	1	1	1	0	0	0	0	0	0	0	0	1
91	PICHINCHA	19/05/2019	1	1	1	1	2	3	2	4	A	5	0	0	0	0	1	0	0	0	0	0	4	4	1	2	0	0	1	1	0	0	0	0	0	1	1	1	1	1	0	0	0	0	0	0	0	0	0
92	PICHINCHA	19/05/2019	1	1	1	1	2	3	3	4	B	5	0	0	0	0	1	0	0	0	0	0	4	4	1	3	0	0	1	0	0	0	0	0	0	1	1	1	1	1	0	0	0	0	0	0	0	0	0
93	PICHINCHA	19/05/2019	1	1	1	1	2	4	2	4	B	5	0	0	0	0	1	0	0	0	0	0	4	4	1	4	0	0	1	1	0	0	1	0	0	1	1	1	1	1	0	0	1	0	0	0	0	0	0
94	PICHINCHA	19/05/2019	1	1	1	1	2	2	2	4	B	5	0	0	0	0	1	0	0	0	0	0	4	4	1	3	0	0	0	1	0	0	0	0	0	1	0	0	0	0	0	0	0	0	0	0	0	0	0
95	PICHINCHA	19/05/2019	2	1	1	1	2	2	2	4	B	5	0	0	0	0	1	0	0	0	0	0	4	4	1	5	0	0	0	0	0	0	0	0	0	1	1	1	1	0	1	0	0	0	0	0	0	0	0
96	PICHINCHA	19/05/2019	2	1	1	1	2	3	2	6	B	5	0	0	0	0	1	0	0	0	0	0	4	4	1	3	0	0	1	0	0	0	0	0	0	1	1	1	1	1	0	0	0	0	0	0	0	0	0
97	PICHINCHA	19/05/2019	2	1	1	1	2	2	2	6	B	5	0	0	0	0	1	0	0	0	0	0	4	4	1	4	0	0	1	0	0	0	0	0	0	1	1	1	1	1	0	0	1	0	0	0	0	0	0
98	PICHINCHA	19/05/2019	2	1	1	1	2	2	2	3	B	5	0	0	0	0	1	0	0	0	0	0	4	4	1	4	0	0	1	0	0	0	0	0	0	1	1	0	0	1	0	0	0	1	0	0	0	0	0
99	PICHINCHA	19/05/2019	2	1	1	1	2	1	2	4	B	5	0	0	0	0	1	0	0	0	0	0	4	4	1	5	0	0	1	1	0	0	0	0	0	1	1	1	1	0	0	0	0	0	0	0	0	0	1
100	PICHINCHA	19/05/2019	2	1	1	1	2		3	4	A	5	0	0	0	0	1	0	0	0	0	0	4	4	1	4	0	0	1	1	0	0	0	0	0	0	1	1	1	0	0	0	0	0	0	0	0	0	0
101	PICHINCHA	19/05/2019	2	1	1	1	2	1	2	3	A	5	0	0	0	0	1	0	0	0	0	0	4	4	1	4	0	0	1	1	0	0	0	0	0	1	1	0	0	1	0	0	1	0	0	0	0	0	0
102	PICHINCHA	19/05/2019	2	1	1	1	2	3	2	3	A	5	0	0	0	0	1	0	0	0	0	0	4	4	1	5	0	0	1	0	0	0	1	0	0	1	1	1	1	1	0	0	0	0	0	0	0	0	0
103	PICHINCHA	19/05/2019	2	1	1	1	2	3	3	4	B	5	0	0	0	0	1	0	0	0	0	0	4	4	1	4	0	0	1	0	0	0	0	0	0	0	1	1	1	0	0	0	0	0	0	0	0	0	0
104	PICHINCHA	19/05/2019	2	1	1	1	2	1	2	4	B	5	0	0	0	0	1	0	0	0	0	0	4	4	1	4	0	0	1	1	0	0	0	0	0	0	0	1	1	1	0	0	0	0	0	0	0	0	0
105	PICHINCHA	19/05/2019	2	1	1	1	2	2	2	4	B	5	0	0	0	0	1	0	0	0	0	0	4	4	1	4	0	0	1	1	0	0	0	0	0	1	0	0	0	1	0	0	0	0	0	0	0	0	0
106	PICHINCHA	19/05/2019	2	1	1	1	2	3	3	4	B	5	0	0	0	0	1	0	0	0	0	0	4	4	1	3	0	0	1	0	0	0	0	0	0	0	0	1	1	1	0	0	0	0	0	0	0	0	0
107	PICHINCHA	19/05/2019	2	1	1	1	2	2	3	4	B	5	0	0	0	0	1	0	0	0	0	0	4	4	1	4	0	0	1	0	0	0	1	0	0	0	1	1	1	0	0	0	0	0	0	0	0	0	0
108	PICHINCHA	19/05/2019	1	1	1	1	2	2	3	4	A	5	0	0	0	0	1	0	0	0	0	0	4	4	1	3	0	0	0	0	0	0	0	0	0	0	1	1	1	1	0	0	0	0	0	0	0	0	0
109	PICHINCHA	19/05/2019	1	1	1	1	2	2	2	4	B	5	0	0	0	0	1	0	0	0	0	0	4	4	1	3	0	0	1	1	0	0	0	0	0	0	1	1	1	1	0	0	0	0	0	0	0	0	0
110	PICHINCHA	19/05/2019	2	1	1	1	2	1	3	4	B	5	0	0	0	0	1	0	0	0	0	0	4	4	1	3	0	0	0	0	0	0	0	0	0	0	0	0	0	0	1	0	0	0	0	0	1	0	0
111	PICHINCHA	19/05/2019	1	1	1	1	2	2	2	4	B	5	0	0	0	0	1	0	0	0	0	0	4	4	1	4	0	0	1	1	0	0	1	0	0	1	1	1	1	1	0	0	0	0	0	0	0	0	0
112	PICHINCHA	19/05/2019	1	1	1	1	2	1	2	4	B	5	0	0	0	0	1	0	0	0	0	0	4	4	1	4	0	0	1	0	1	1	1	0	0	0	1	0	0	0	1	0	1	0	0	0	0	0	0
113	PICHINCHA	19/05/2019	2	1	1	1	2	2	3	4	B	5	0	0	0	0	1	0	0	0	0	0	4	4	1	4	0	0	1	0	0	0	1	0	0	0	1	0	0	0	1	0	0	0	0	0	0	0	0
114	PICHINCHA	19/05/2019	2	1	1	1	2	1	2	4	B	5	0	0	0	0	1	0	0	0	0	0	4	4	1	3	0	0	1	1	1	1	1	1	1	1	1	1	1	0	0	0	0	0	0	0	0	0	0
115	PICHINCHA	19/05/2019	1	1	3	1	2	1	3	4	B	5	0	0	0	0	1	0	0	0	0	0	4	4	1	5	0	0	0	0	0	0	0	0	0	0	1	0	0	1	1	0	0	0	0	0	0	0	1
116	PICHINCHA	19/05/2019	1	1	1	1	2	2	2	4	A	5	0	0	0	0	1	0	0	0	0	0	4	4	1	4	0	0	1	0	0	0	1	0	0	0	1	0	1	1	0	0	0	0	0	0	0	0	0
117	PICHINCHA	19/05/2019	2	1	1	1	2	3	3	4	B	5	0	0	0	0	1	0	0	0	0	0	4	4	1	5	0	0	1	0	0	0	0	0	0	0	1	1	1	1	0	0	0	0	0	0	0	0	0
118	PICHINCHA	19/05/2019	1	1	1	1	2	2	2	4	B	5	0	0	0	0	1	0	0	0	0	0	4	4	1	3	0	0	0	0	0	0	0	0	0	0	0	1	1	0	0	0	0	0	0	0	0	0	0
119	PICHINCHA	19/05/2019	2	1	1	1	2	2	3	3	B	5	0	0	0	0	1	0	0	0	0	0	4	4	1	4	0	0	1	0	1	0	1	1	0	1	1	0	0	1	0	0	1	0	0	0	0	0	0
120	PICHINCHA	19/05/2019	1	1	1	1	2	1	2	3	B	5	0	0	0	0	1	0	0	0	0	0	4	4	1	4	0	0	1	0	0	0	0	0	0	1	1	1	1	1	0	0	0	0	0	0	0	0	0
121	PICHINCHA	19/05/2019	2	1	1	1	2	1	2	3	B	5	0	0	0	0	1	0	0	0	0	0	4	4	1	3	0	0	1	0	0	0	1	1	0	0	0	0	0	0	0	0	0	1	0	0	0	0	0
122	PICHINCHA	19/05/2019	1	1	1	1	2	2	2	4	B	5	0	0	0	0	1	0	0	0	0	0	4	4	1	4	0	0	1	1	0	0	0	0	0	0	1	0	0	0	0	0	1	0	0	0	0	0	0
123	PICHINCHA	19/05/2019	2	1	1	1	2	3	3	4	B	5	0	0	0	0	1	0	0	0	0	0	4	4	1	5	0	0	1	0	0	0	1	0	0	0	0	1	1	1	0	0	0	0	0	0	0	0	0
124	PICHINCHA	19/05/2019	2	1	1	1	2	4	3	4	A	5	0	0	0	0	1	0	0	0	0	0	4	4	1	5	0	0	1	1	1	1	1	1	1	1	1	1	1	1	0	0	0	0	0	0	0	0	0
125	PICHINCHA	19/05/2019	2	7	1	6	5		2	3	B	2	0	1	0	0	0	0	0	0	0	0	4	1	1	5	0	0	0	0	0	0	1	0	0	0	0	0	0	0	0	0	0	0	0	0	0	0	0
126	PICHINCHA	19/05/2019	2	7	1	2	4		3	3	B	2	0	1	0	0	0	0	0	0	0	0	4	1	1	5	0	0	0	0	0	0	0	0	0	0	0	0	0	0	0	0	0	0	0	0	0	0	0
127	PICHINCHA	19/05/2019	2	4	1	6	3	1	2	4	A	2	0	1	0	0	0	0	0	0	0	0	4	1	1	5	0	0	0	0	0	0	0	1	0	0	0	0	0	1	0	0	0	0	0	0	0	0	0
128	PICHINCHA	19/05/2019	1	6	1	2	5		2	4	A	10	0	0	0	0	0	0	0	0	0	1	4	0	1	5	0	0	1	0	0	1	0	0	0	0	1	0	0	0	0	0	0	0	0	0	0	0	1
129	PICHINCHA	19/05/2019	2	7	1	6	4	1	2	1	A	4	0	0	0	1	0	0	0	0	0	0	2	1	1	3	0	0	1	1	0	0	0	0	0	0	1	1	0	1	0	0	0	0	0	0	0	0	0
130	PICHINCHA	19/05/2019	2	5	1	2	3	2	1	2	A	2	0	1	0	0	0	0	0	0	0	0	4	4	1	4	0	0	0	0	0	0	0	0	0	0	1	0	0	0	0	0	0	0	0	0	0	0	1
131	PICHINCHA	19/05/2019	2	6	1	2	5	3	3	3	A	2	0	1	0	0	0	0	0	0	0	0	1	1	1	2	0	0	1	1	0	0	0	0	0	0	1	1	1	1	0	0	0	0	0	1	0	0	0
132	PICHINCHA	19/05/2019	2	6	1	2	5		2	3	B	2	0	1	0	0	0	0	0	0	0	0	1	1	1	3	0	0	0	0	0	0	0	0	0	0	0	1	1	0	0	0	0	0	0	0	0	0	0
133	PICHINCHA	19/05/2019	1	4	1	1	5	2	2	6	B	1	1	0	0	0	0	0	0	0	0	0	2	1	1	2	0	0	1	0	0	0	1	0	0	1	1	1	1	1	0	0	0	0	0	0	0	0	0
134	PICHINCHA	19/05/2019	2	7	1	2	5	2	3	3	A	2	0	1	0	0	0	0	0	0	0	0	1	1	1	4	0	0	1	0	0	0	1	0	0	0	1	1	1	1	0	0	0	0	0	0	0	0	0
135	PICHINCHA	19/05/2019	1	5	1	2	5		3	3	A	1	1	0	0	0	0	0	0	0	0	0	2	1	1	5	0	0	1	0	0	0	1	0	0	1	1	0	0	1	0	1	0	0	0	0	0	0	0
136	PICHINCHA	19/05/2019	2	4	1	4	3		2	4	A	2	0	1	0	0	0	0	0	0	0	0	4	4	1	1	0	0	1	0	0	0	0	0	0	0	1	1	1	1	0	0	0	0	0	0	0	0	0
137	PICHINCHA	19/05/2019	1	2	1	1	3	2	3	6	B	5	0	0	0	0	1	0	0	0	0	0	4	4	1	4	0	0	1	0	0	0	0	0	0	1	1	1	1	0	0	0	0	0	0	0	0	0	0
138	PICHINCHA	19/05/2019	2	4	1	2	3	2	3	3	A	2	0	1	0	0	0	0	0	0	0	0	4	4	3	4	0	0	1	0	0	0	0	0	0	1	1	1	1	1	0	0	0	0	0	0	0	0	0
139	PICHINCHA	19/05/2019	2	3	1	2	2	2	2	3	A	1	1	0	0	0	0	0	0	0	0	0	2	1	2	4	SI	0	1	0	0	0	0	0	0	1	1	1	1	0	0	0	0	0	0	0	0	0	0
140	PICHINCHA	19/05/2019	2	6	1	2	5	1	1	3	A	4	0	0	0	1	0	0	0	0	0	0	1	1	1	4	0	0	1	0	0	0	0	0	0	1	1	0	0	1	0	1	0	0	0	0	0	0	0
141	PICHINCHA	19/05/2019	1	6	1	5	8	2	3	4	A	6	0	0	0	0	0	1	0	0	0	0	1	1	1	3	0	0	1	0	0	0	0	0	0	1	1	1	1	1	0	0	0	0	0	0	0	0	0
142	PICHINCHA	19/05/2019	2	7	1	2	5	2	3	3	B	9	0	0	0	0	0	0	0	0	1	0	4	4	1	3	0	0	1	1	0	0	0	0	0	0	1	1	1	1	0	0	0	0	0	0	0	0	1
143	PICHINCHA	19/05/2019	2	2	1	1	2	3	1	6	A	6	0	0	0	0	0	1	0	0	0	0	3	1	1	3	0	0	1	1	0	0	0	0	0	1	1	1	1	0	0	0	0	0	0	0	0	0	0
144	PICHINCHA	19/05/2019	1	5	1	2	4	1	3	4	A	6	0	0	0	0	0	1	0	0	0	0	2	1	1	4	0	0	1	0	0	0	0	0	0	1	1	1	1	1	0	0	0	0	0	0	0	0	0
145	PICHINCHA	19/05/2019	1	6	4	2	7	2	2	3	A	6	0	0	0	0	0	1	0	0	0	0	3	1	1	4	0	0	1	0	0	0	0	0	1	0	0	1	1	1	0	0	0	0	0	0	0	0	0
146	PICHINCHA	19/05/2019	1	6	4	6	8	1	1	3	B	3	0	0	1	0	0	0	0	0	0	0	2	3	3	5	0	0	0	0	0	0	0	0	0	0	1	1	1	1	0	0	0	1	0	0	0	0	0
147	PICHINCHA	19/05/2019	1	4	1	2	2	3	2	4	A	6	0	0	0	0	0	1	0	0	0	0	3	1	1	4	0	0	1	1	0	0	0	0	0	1	1	1	1	1	0	0	0	0	0	0	0	0	0
148	PICHINCHA	19/05/2019	1	2	1	1	3	2	3	4	A	5	0	0	0	0	1	0	0	0	0	0	4	4	1	2	0	0	0	0	0	0	0	0	0	0	1	1	1	0	0	0	0	0	0	0	0	0	0
149	PICHINCHA	19/05/2019	2	3	1	2	3	2	2	4	A	6	0	0	0	0	0	1	0	0	0	0	1	1	1	4	0	SI	1	1	0	0	0	0	0	1	1	1	1	0	0	0	0	0	0	0	0	0	1
150	PICHINCHA	19/05/2019	2	5	1	6	1	1	2	1	A	2	0	1	0	0	0	0	0	0	0	0	3	3	1	5	0	0	1	0	0	0	0	0	0	1	1	1	1	1	0	0	0	1	0	0	0	0	0
151	PICHINCHA	19/05/2019	2	3	1	2	3	2	1	4	A	2	0	1	0	0	0	0	0	0	0	0	3	4	1	2	0	0	1	0	0	0	0	0	0	1	1	1	1	1	0	0	0	0	0	0	0	0	0
152	PICHINCHA	19/05/2019	1	5	1	2	6	3	3	6	B	10	0	0	0	0	0	0	0	0	0	1	2	3	1	4	0	0	1	1	0	0	0	1	0	1	1	0	0	1	0	0	1	0	0	0	0	0	0
153	PICHINCHA	19/05/2019	2	1	1	1	2	2	2	3	A	5	0	0	0	0	1	0	0	0	0	0	4	4	1	5	0	0	1	0	0	0	1	0	0	1	1	1	1	0	0	0	0	0	0	0	0	0	0
154	PICHINCHA	19/05/2019	1	5	1	2	6	3	3	4	B	1	1	0	0	0	0	0	0	0	0	0	3	1	1	2	0	0	1	1	0	0	0	0	0	0	1	1	1	1	0	0	0	0	0	0	0	0	0
155	PICHINCHA	19/05/2019	2	2	1	1	3	4	2	6	A	9	0	0	0	0	0	0	0	0	1	0	4	4	1	3	0	0	1	1	0	1	0	0	1	0	1	1	1	1	0	0	0	0	0	0	0	0	0
156	PICHINCHA	19/05/2019	1	5	1	2	6	2	2	4	A	1	1	0	0	0	0	0	0	0	0	0	2	1	1	3	0	SI	1	1	0	0	1	0	0	1	1	1	1	1	0	0	1	0	0	0	0	0	0
157	PICHINCHA	19/05/2019	2	6	1	2	7	2	3	3	A	2	0	1	0	0	0	0	0	0	0	0	3	1	1	4	0	0	1	0	0	0	0	0	0	0	0	1	1	1	0	0	0	0	0	0	0	0	0
158	PICHINCHA	19/05/2019	1	6	1	2	7	4	2	3	A	1	1	0	0	0	0	0	0	0	0	0	2	1	1	4	0	0	1	0	0	0	0	0	0	0	1	1	1	1	0	0	0	0	0	1	0	0	0
159	PICHINCHA	19/05/2019	1	7	1	2	8	2	2	3	A	1	1	0	0	0	0	0	0	0	0	0	2	1	1	3	0	0	0	0	0	0	0	0	0	0	0	0	0	0	0	0	0	0	0	0	0	0	0
160	PICHINCHA	19/05/2019	2	6	1	2	5	2	3	3	A	2	0	1	0	0	0	0	0	0	0	0	3	4	1	3	0	0	1	0	0	0	0	0	0	1	1	1	1	1	0	0	1	1	0	0	0	0	0
161	PICHINCHA	19/05/2019	1	6	1	2	7	3	2	3	A	1	1	0	0	0	0	0	0	0	0	0	3	1	1	5	0	0	1	0	1	0	1	0	0	0	0	0	0	0	0	0	0	0	0	1	0	1	0
162	PICHINCHA	19/05/2019	2	2	1	1	2	3	3	4	A	5	0	0	0	0	1	0	0	0	0	0	4	1	1	3	0	0	1	0	0	0	1	0	0	0	0	1	1	1	0	0	0	1	0	0	0	0	0
163	PICHINCHA	19/05/2019	1	5	1	2	5	3	2	3	A	1	1	0	0	0	0	0	0	0	0	0	2	1	1	4	0	0	0	0	0	0	0	0	0	0	0	0	0	0	0	0	0	0	0	0	0	0	0
164	PICHINCHA	19/05/2019	2	8	1	6	5	1	3	1	A	8	0	0	0	0	0	0	0	1	0	0	3	1	1	3	0	0	0	0	0	0	0	0	0	0	0	0	0	0	1	0	0	0	0	1	1	0	0
165	PICHINCHA	19/05/2019	1	2	1	5	3	3	2	4	A	6	0	0	0	0	0	1	0	0	0	0	2	1	1	2	0	0	1	1	0	0	1	1	0	0	1	1	1	0	0	0	0	0	0	0	0	0	0
166	PICHINCHA	19/05/2019	2	2	4	2	3	2	2	4	A	2	0	1	0	0	0	0	0	0	0	0	1	1	1	3	0	0	0	0	0	0	0	0	0	0	0	0	0	0	0	0	0	0	0	0	0	0	0
167	PICHINCHA	19/05/2019	2	3	1	2	2	2	2	3	A	2	0	1	0	0	0	0	0	0	0	0	1	1	1	2	0	0	1	1	0	0	0	0	0	0	1	1	1	0	0	0	0	0	0	0	0	0	0
168	PICHINCHA	19/05/2019	1	6	1	2	5	2	2	4	A	9	0	0	0	0	0	0	0	0	1	0	4	4	1	3	0	0	1	1	0	0	0	0	0	0	1	1	1	0	0	0	0	0	0	0	0	0	0
169	PICHINCHA	19/05/2019	2	3	1	2	2	2	3	3	A	4	0	0	0	1	0	0	0	0	0	0	1	1	1	3	0	0	1	0	1	0	1	0	0	0	1	1	1	1	0	0	0	0	0	0	0	0	0
170	PICHINCHA	19/05/2019	2	3	1	1	2	2	2	4	A	1	1	0	0	0	0	0	0	0	0	0	1	1	1	2	0	0	1	0	0	0	1	0	1	0	1	1	1	1	0	0	0	0	0	0	0	0	0
171	PICHINCHA	19/05/2019	2	4	1	2	3	3	3	4	B	2	0	1	0	0	0	0	0	0	0	0	1	1	1	3	0	0	0	0	0	0	0	0	0	0	0	1	1	1	0	0	0	0	0	0	0	0	0
172	PICHINCHA	19/05/2019	2	5	1	2	4	2	2	4	B	1	1	0	0	0	0	0	0	0	0	0	1	1	1	2	0	0	1	1	0	0	1	0	0	0	0	1	1	0	0	0	0	0	0	0	0	0	0
173	PICHINCHA	19/05/2019	2	5	1	2	4	4	3	4	A	4	0	0	0	1	0	0	0	0	0	0	2	1	1	4	0	0	1	1	0	0	0	0	0	0	1	1	1	1	0	0	0	0	0	0	0	0	0
174	PICHINCHA	19/05/2019	2	6	1	2	5	2	2	3	A	4	0	0	0	1	0	0	0	0	0	0	2	1	1	3	0	0	1	0	0	0	0	0	0	0	1	1	1	1	0	0	0	0	0	1	0	1	0
175	PICHINCHA	19/05/2019	2	4	1	2	2	2	2	4	A	2	0	1	0	0	0	0	0	0	0	0	4	4	1	3	0	SI	1	1	0	0	0	0	0	0	1	1	1	1	0	0	0	0	0	0	0	0	0
176	PICHINCHA	19/05/2019	1	6	1	2	5	1	2	3	A	3	0	0	1	0	0	0	0	0	0	0	2	2	2	4	0	0	0	0	0	0	0	0	0	0	0	0	0	0	0	0	0	0	0	0	0	1	0
177	PICHINCHA	19/05/2019	1	7	1	2	8	2	2	3	A	1	1	0	0	0	0	0	0	0	0	0	2	1	1	1	0	0	1	1	0	0	1	0	1	0	1	0	0	1	0	0	0	1	0	0	0	0	0
178	PICHINCHA	19/05/2019	2	6	1	6	7	3	2	4	B	8	0	0	0	0	0	0	0	1	0	0	4	4	1	2	0	0	1	0	0	0	0	0	0	0	1	1	1	1	0	0	0	0	0	0	0	0	0
179	PICHINCHA	19/05/2019	2	3	1	2	2	2	2	6	A	6	0	0	0	0	0	1	0	0	0	0	1	1	1	4	0	0	1	1	0	0	0	0	0	1	0	1	1	1	0	0	1	1	0	0	0	0	0
180	PICHINCHA	19/05/2019	1	3	1	2	4	3	3	2	A	4	0	0	0	1	0	0	0	0	0	0	1	3	1	4	0	0	1	1	0	0	0	0	0	1	1	1	1	0	0	0	0	0	0	0	0	0	0
181	PICHINCHA	19/05/2019	1	2	1	1	3	3	3	4	A	6	0	0	0	0	0	1	0	0	0	0	1	1	1	3	0	0	1	1	0	0	0	0	1	1	1	1	1	0	0	0	0	0	0	0	0	0	0
182	PICHINCHA	19/05/2019	1	4	1	2	5	4	2	6	A	6	0	0	0	0	0	1	0	0	0	0	1	1	1	2	0	0	1	0	0	0	0	0	1	0	1	1	1	1	0	0	0	0	0	0	0	0	0
183	PICHINCHA	19/05/2019	1	2	1	1	2	3	2	4	A	5	0	0	0	0	1	0	0	0	0	0	4	4	1	4	0	0	1	1	0	0	0	0	0	0	1	1	1	1	0	0	0	0	0	0	0	0	0
184	PICHINCHA	19/05/2019	2	5	1	2	2	2	3	6	B	2	0	1	0	0	0	0	0	0	0	0	3	1	1	4	0	SI	1	1	0	0	0	1	0	1	1	1	1	1	0	0	0	0	0	0	0	0	0
185	PICHINCHA	19/05/2019	1	6	1	2	2	2	4	3	A	8	0	0	0	0	0	0	0	1	0	0	4	4	1	4	0	0	1	1	0	0	0	0	0	0	1	1	1	0	1	0	0	0	0	0	0	0	0
186	PICHINCHA	19/05/2019	1	8	1	6	7	2	2	3	A	9	0	0	0	0	0	0	0	0	1	0	4	4	1	3	0	0	1	1	0	0	0	0	0	0	0	0	0	0	0	0	0	1	0	0	0	0	0
187	PICHINCHA	19/05/2019	1	5	1	4	4	4	2	3	B	1	1	0	0	0	0	0	0	0	0	0	2	1	1	4	0	0	1	1	0	0	0	0	1	0	1	1	1	0	0	0	0	0	0	0	0	0	1
188	PICHINCHA	19/05/2019	2	4	1	2	3	2	2	3	A	10	0	0	0	0	0	0	0	0	0	1	1	1	1	4	0	0	0	0	0	0	0	0	0	0	0	0	0	1	0	0	0	0	0	0	0	1	0
189	PICHINCHA	19/05/2019	1	4	1	2	5	2	2	4	A	6	0	0	0	0	0	1	0	0	0	0	2	1	1	4	0	0	1	1	0	0	1	0	0	1	1	1	1	1	0	0	0	0	0	0	0	0	0
190	PICHINCHA	19/05/2019	2	3	1	2	4	3	2	6	A	2	0	1	0	0	0	0	0	0	0	0	4	4	1	4	0	0	1	1	0	0	1	0	0	1	1	1	1	1	0	0	0	0	0	0	0	0	0
191	PICHINCHA	19/05/2019	1	7	1	2	5	1	3	3	B	4	0	0	0	1	0	0	0	0	0	0	1	1	1	4	0	0	1	0	0	0	0	0	0	1	1	1	1	1	0	0	0	0	0	0	0	0	0
192	PICHINCHA	19/05/2019	2	5	1	2	6	2	2	4	B	5	0	0	0	0	1	0	0	0	0	0	4	4	1	4	0	0	1	0	0	0	0	0	0	1	1	1	1	1	0	0	0	1	0	0	0	0	0
193	PICHINCHA	19/05/2019	2	3	1	2	2	2	2	4	A	4	0	0	0	1	0	0	0	0	0	0	1	1	1	4	0	0	0	0	0	0	0	0	0	0	1	0	0	0	0	0	0	0	0	0	0	0	0
194	PICHINCHA	19/05/2019	2	3	1	3	3	2	2	3	A	6	0	0	0	0	0	1	0	0	0	0	1	1	1	4	0	0	1	0	0	0	0	0	0	1	1	0	0	1	1	0	0	0	0	0	0	0	1
195	PICHINCHA	19/05/2019	1	2	1	3	3	1	2	4	A	1	1	0	0	0	0	0	0	0	0	0	2	1	1	4	0	0	1	1	0	0	0	0	0	1	1	1	1	1	0	0	0	0	0	0	0	0	0
196	PICHINCHA	19/05/2019	2	2	1	1	3	1	2	4	A	1	1	0	0	0	0	0	0	0	0	0	1	1	1	4	0	0	1	0	0	0	0	0	0	1	1	1	1	1	0	0	0	0	0	0	0	0	0
197	PICHINCHA	19/05/2019	2	4	1	1	3	2	2	4	A	2	0	1	0	0	0	0	0	0	0	0	4	4	1	4	0	0	1	0	1	0	1	1	0	1	1	1	1	0	0	0	1	0	0	0	0	0	0
198	PICHINCHA	19/05/2019	1	4	1	3	2	3	2	4	A	9	0	0	0	0	0	0	0	0	1	0	4	4	1	4	0	0	0	0	0	0	0	0	0	0	1	1	1	0	0	0	0	0	0	0	0	0	1
199	PICHINCHA	19/05/2019	1	2	1	1	2	2	3	6	A	6	0	0	0	0	0	1	0	0	0	0	1	1	1	4	0	0	0	0	0	0	0	0	0	0	1	1	1	1	0	0	0	0	0	0	0	0	0
200	PICHINCHA	19/05/2019	2	3	1	2	4	4	2	6	B	10	0	0	0	0	0	0	0	0	0	1	1	1	1	3	0	0	1	0	0	0	0	0	0	1	1	1	1	0	0	0	0	0	0	0	0	0	0
201	PICHINCHA	19/05/2019	2	1	1	1	2	1	2	4	A	5	0	0	0	0	1	0	0	0	0	0	1	1	1	4	0	0	1	0	0	0	0	0	0	0	1	1	1	1	0	0	0	0	0	0	0	0	0
202	PICHINCHA	19/05/2019	2	1	1	1	2	3	2	4	A	5	0	0	0	0	1	0	0	0	0	0	1	1	1	4	0	0	0	0	0	0	0	0	0	0	0	1	0	1	0	0	0	0	0	1	0	0	0
203	PICHINCHA	19/05/2019	1	1	1	1	2	2	4	4	A	5	0	0	0	0	1	0	0	0	0	0	4	4	3	3	0	0	0	0	0	0	0	0	0	0	0	1	1	0	0	0	0	0	0	0	0	0	0
204	PICHINCHA	19/05/2019	1	1	1	1	1	1	2	4	A	5	0	0	0	0	1	0	0	0	0	0	3	1	1	4	0	0	1	0	0	0	1	0	0	1	1	1	1	1	0	0	0	0	0	0	0	0	0
205	PICHINCHA	19/05/2019	2	1	1	1	2	4	2	4	B	5	0	0	0	0	1	0	0	0	0	0	4	4	1	4	0	0	0	0	0	0	0	0	0	0	1	1	1	1	0	0	1	0	0	0	0	0	0
206	PICHINCHA	19/05/2019	2	5	1	5	5	4	2	4	A	1	1	0	0	0	0	0	0	0	0	0	1	1	1	3	0	0	0	0	0	0	0	0	0	0	1	0	0	0	0	0	0	1	0	0	0	0	0
207	PICHINCHA	19/05/2019	2	3	1	2	4	3	2	3	A	2	0	1	0	0	0	0	0	0	0	0	1	1	1	3	0	0	0	0	0	0	0	0	0	0	0	1	1	0	0	0	0	0	0	0	0	0	0
208	PICHINCHA	19/05/2019	2	3	1	2	2	3	3	3	B	2	0	1	0	0	0	0	0	0	0	0	1	1	1	3	0	0	0	0	0	0	0	0	0	0	1	1	1	0	0	0	0	0	0	0	0	0	1
209	PICHINCHA	19/05/2019	2	2	1	1	2	1	3	6	B	5	0	0	0	0	1	0	0	0	0	0	4	4	1	4	0	0	1	0	0	1	0	1	0	1	0	0	0	0	1	0	0	0	0	0	0	0	1
210	PICHINCHA	19/05/2019	2	3	2	2	2	1	2	2	A	4	0	0	0	1	0	0	0	0	0	0	1	1	1	3	0	0	1	1	0	0	0	0	1	1	0	1	1	1	0	0	0	0	0	0	0	0	0
211	PICHINCHA	19/05/2019	2	6	1	2	2	1	2	2	A	0	0	0	0	0	0	0	0	0	0	0	4	0	2	3	0	0	0	0	0	0	0	0	0	1	1	0	0	0	0	0	0	0	0	0	0	0	0
212	PICHINCHA	19/05/2019	2	2	1	1	3	1	3	4	A	0	0	0	0	0	0	0	0	0	0	0	4	4	1	5	0	0	1	0	0	0	1	0	0	1	0	1	1	1	0	0	0	0	0	0	0	0	0
213	PICHINCHA	19/05/2019	2	4	1	2	4	1	2	3	A	1	1	0	0	0	0	0	0	0	0	0	1	1	1	1	0	SI	1	0	1	1	0	0	0	1	0	1	1	1	0	0	0	0	0	0	0	0	0
214	PICHINCHA	19/05/2019	2	6	1	1	7	1	2	5	A	3	0	0	1	0	0	0	0	0	0	0	2	1	1	5	0	0	1	0	0	0	1	0	0	1	1	1	1	1	0	0	0	0	0	0	0	0	0
215	PICHINCHA	19/05/2019	1	6	1	2	7	2	1	3	A	8	0	0	0	0	0	0	0	1	0	0	4	4	1	5	0	0	1	0	0	0	0	0	0	0	0	1	1	1	0	0	0	0	0	0	0	0	0
216	PICHINCHA	19/05/2019	2	3	1	1	2	3	1	4	A	10	0	0	0	0	0	0	0	0	0	1	3	1	1	3	0	0	1	0	0	1	0	0	0	1	1	1	1	1	0	0	0	0	0	0	0	0	0
217	PICHINCHA	19/05/2019	1	4	1	2	3	1	2	3	A	1	1	0	0	0	0	0	0	0	0	0	2	1	1	5	0	0	1	0	0	0	1	0	0	1	1	1	1	0	0	0	0	0	0	0	0	0	0
218	PICHINCHA	19/05/2019	2	3	1	2	4	1	2	4	B	1	1	0	0	0	0	0	0	0	0	0	1	1	1	4	0	0	1	0	0	0	0	0	0	1	1	1	1	1	0	0	0	0	0	0	0	0	1
219	PICHINCHA	19/05/2019	1	5	1	2	4	2	1	4	A	1	1	0	0	0	0	0	0	0	0	0	1	1	1	4	0	0	1	1	0	0	0	0	0	1	0	1	1	0	0	0	0	0	0	0	0	0	0
220	PICHINCHA	19/05/2019	2	3	1	3	3	3	2	6	B	9	0	0	0	0	0	0	0	0	1	0	0	0	1	5	0	0	1	1	0	0	1	0	0	1	1	1	1	0	0	0	0	0	0	0	0	0	0
221	PICHINCHA	19/05/2019	1	5	1	1	6	3	1	6	A	6	0	0	0	0	0	1	0	0	0	0	3	1	1	4	0	0	1	1	0	1	0	1	0	1	1	1	1	1	0	0	0	0	0	0	0	0	0
222	PICHINCHA	19/05/2019	1	2	1	1	1	1	1	5	A	5	0	0	0	0	1	0	0	0	0	0	4	1	1	4	0	0	1	1	0	0	0	0	0	0	1	1	1	1	0	0	0	0	0	0	0	0	0
223	PICHINCHA	19/05/2019	2	5	1	2	3	1	2	3	B	4	0	0	0	1	0	0	0	0	0	0	1	1	3	4	0	0	1	0	0	0	0	0	0	0	1	0	0	0	0	0	0	0	0	1	0	0	1
224	PICHINCHA	19/05/2019	1	2	1	3	3	3	1	4	A	1	1	0	0	0	0	0	0	0	0	0	1	1	1	4	0	0	1	0	0	0	0	0	0	0	0	1	1	0	0	0	1	0	0	0	0	0	1
225	PICHINCHA	19/05/2019	1	3	1	2	4	1	2	4	B	1	1	0	0	0	0	0	0	0	0	0	2	3	3	4	0	0	1	1	1	1	1	1	0	1	0	1	0	0	0	0	1	0	0	0	0	0	0
226	PICHINCHA	19/05/2019	2	4	1	3	3	1	3	4	A	2	0	1	0	0	0	0	0	0	0	0	4	4	2	5	0	0	1	1	0	0	0	0	0	1	1	1	1	1	0	0	0	0	0	0	0	0	0
227	PICHINCHA	19/05/2019	2	5	1	3	3	2	2	4	A	2	0	1	0	0	0	0	0	0	0	0	3	4	1	4	0	0	1	0	0	0	1	0	0	0	1	1	1	1	0	0	0	0	0	0	0	0	0
228	PICHINCHA	19/05/2019	2	4	1	2	5	2	2	6	B	2	0	1	0	0	0	0	0	0	0	0	4	4	1	5	0	0	1	0	0	0	1	0	0	1	1	1	1	1	0	0	0	0	0	0	0	0	0
229	PICHINCHA	19/05/2019	2	4	1	2	3	4	2	4	A	6	0	0	0	0	0	1	0	0	0	0	1	1	1	3	SI	SI	1	0	0	0	0	0	0	0	1	1	1	0	0	0	0	0	0	0	0	0	0
230	PICHINCHA	19/05/2019	2	5	1	2	4	1	2	3	A	2	0	1	0	0	0	0	0	0	0	0	1	1	1	2	0	0	1	0	0	0	1	0	0	0	1	1	1	0	0	0	0	0	0	0	0	0	0
231	PICHINCHA	19/05/2019	1	4	0	2	5	2	2	6	A	6	0	0	0	0	0	1	0	0	0	0	2	1	1	4	0	SI	1	0	0	1	0	0	0	1	1	1	1	1	0	0	0	0	0	0	0	0	0
232	PICHINCHA	19/05/2019	2	4	1	3	3	1	2	4	A	2	0	1	0	0	0	0	0	0	0	0	1	1	1	4	0	0	1	0	1	0	1	1	0	0	1	1	1	0	0	0	0	0	0	0	0	0	1
233	PICHINCHA	19/05/2019	2	3	1	5	2	2	0	6	A	1	1	0	0	0	0	0	0	0	0	0	1	1	1	3	0	0	1	0	0	1	0	0	0	1	1	1	1	1	1	0	1	0	0	0	0	0	1
234	PICHINCHA	19/05/2019	2	5	1	5	4	4	2	6	B	4	0	0	0	1	0	0	0	0	0	0	1	1	1	4	0	SI	1	1	0	0	0	0	1	0	0	1	1	0	0	0	0	0	0	0	0	0	0
235	PICHINCHA	19/05/2019	2	4	1	2	5	2	2	4	B	1	1	0	0	0	0	0	0	0	0	0	1	1	1	4	0	0	1	1	0	0	1	0	0	0	1	1	1	1	0	0	0	0	0	0	0	0	0
236	PICHINCHA	19/05/2019	1	4	1	2	4	3	3	4	B	1	1	0	0	0	0	0	0	0	0	0	1	1	1	5	0	0	1	1	0	0	1	0	0	0	0	1	1	0	0	0	0	0	0	0	0	0	0
237	PICHINCHA	19/05/2019	1	3	1	2	2	4	0	6	A	3	0	0	1	0	0	0	0	0	0	0	2	3	2	2	0	0	1	0	0	0	1	0	1	0	1	1	1	0	0	0	0	0	0	0	0	0	1
238	PICHINCHA	19/05/2019	1	5	1	2	4	4	1	6	B	10	0	0	0	0	0	0	0	0	0	1	1	1	1	1	0	SI	1	0	0	0	0	0	0	0	0	1	1	1	0	0	0	0	0	0	0	0	1
239	PICHINCHA	19/05/2019	2	2	1	1	3	3	4	6	A	6	0	0	0	0	0	1	0	0	0	0	1	1	1	2	0	0	1	1	0	0	1	1	0	1	1	1	1	1	0	0	0	0	0	0	0	0	0
240	PICHINCHA	19/05/2019	2	4	1	2	1	1	2	6	A	6	0	0	0	0	0	1	0	0	0	0	1	1	1	4	0	0	1	1	0	0	1	0	0	0	1	1	1	1	0	0	0	0	0	0	0	0	0
241	PICHINCHA	19/05/2019	2	5	1	2	3	1	2	3	A	2	0	1	0	0	0	0	0	0	0	0	1	1	1	4	0	0	1	1	0	0	1	0	0	0	0	1	1	1	0	0	0	0	0	0	0	0	1
242	PICHINCHA	19/05/2019	2	5	1	2	2	3	3	6	A	6	0	0	0	0	0	1	0	0	0	0	1	1	1	3	0	0	1	1	0	0	1	1	0	1	1	1	1	1	0	0	0	0	0	0	0	0	0
243	PICHINCHA	19/05/2019	1	3	1	2	1	2	4	3	A	1	1	0	0	0	0	0	0	0	0	0	1	3	3	4	0	0	0	0	0	0	0	0	0	0	1	1	1	1	0	0	0	0	0	0	0	0	1
244	PICHINCHA	19/05/2019	1	4	1	2	3	2	3	3	A	1	1	0	0	0	0	0	0	0	0	0	2	1	1	4	0	0	1	1	0	0	0	0	0	0	1	1	1	1	0	0	0	0	0	0	0	0	0
245	PICHINCHA	19/05/2019	1	2	1	1	3	3	2	6	B	5	0	0	0	0	1	0	0	0	0	0	3	1	1	4	0	0	0	0	0	0	0	0	0	1	1	1	1	0	0	0	0	0	0	0	0	0	0
246	PICHINCHA	19/05/2019	2	4	1	2	5	2	2	4	A	2	0	1	0	0	0	0	0	0	0	0	3	1	1	4	0	0	1	0	0	0	1	1	0	1	1	1	1	1	0	0	0	0	0	0	0	0	1
247	PICHINCHA	19/05/2019	1	2	1	2	1	2	2	6	B	6	0	0	0	0	0	1	0	0	0	0	2	1	1	4	0	0	1	0	0	0	1	0	0	1	1	1	1	1	0	0	0	0	0	0	0	0	0
248	PICHINCHA	19/05/2019	1	1	1	1	2	3	3	5	B	5	0	0	0	0	1	0	0	0	0	0	4	4	1	4	0	0	1	1	0	0	1	0	0	0	1	1	1	0	0	0	0	0	0	0	0	0	0
249	PICHINCHA	19/05/2019	1	4	1	2	2	2	2	4	A	1	1	0	0	0	0	0	0	0	0	0	1	1	1	3	0	0	1	0	0	0	0	0	0	0	1	1	1	0	0	0	1	0	0	0	0	0	0
250	PICHINCHA	19/05/2019	1	5	1	2	4	3	2	6	B	10	0	0	0	0	0	0	0	0	0	1	1	1	1	3	0	0	1	1	0	0	0	0	0	1	1	1	1	0	0	0	0	0	0	0	0	0	0
251	PICHINCHA	19/05/2019	2	4	1	2	2	1	2	4	B	10	0	0	0	0	0	0	0	0	0	1	1	1	1	3	0	0	1	0	0	0	0	0	0	1	1	1	1	1	0	0	0	0	0	0	0	0	0
252	PICHINCHA	19/05/2019	2	4	1	2	4	3	3	4	A	7	0	0	0	0	0	0	1	0	0	0	2	1	1	4	0	0	1	0	0	0	1	1	0	1	1	1	1	1	0	0	0	0	0	0	0	0	0
253	PICHINCHA	19/05/2019	1	5	1	5	3	4	2	6	A	6	0	0	0	0	0	1	0	0	0	0	3	3	2	4	0	0	1	1	0	1	0	0	0	1	1	1	1	1	0	0	0	0	0	0	0	0	0
254	PICHINCHA	19/05/2019	2	4	1	1	5	4	3	4	B	2	0	1	0	0	0	0	0	0	0	0	3	0	2	4	0	0	0	0	0	0	0	0	0	0	1	1	1	1	0	0	0	0	0	0	0	0	0
255	PICHINCHA	19/05/2019	2	4	1	2	2	2	3	6	A	6	0	0	0	0	0	1	0	0	0	0	1	1	2	4	0	0	1	0	0	0	0	0	0	1	1	1	1	1	0	0	0	0	0	0	0	0	1
256	PICHINCHA	19/05/2019	2	5	1	2	1	2	2	7	A	6	0	0	0	0	0	1	0	0	0	0	1	1	1	3	0	0	0	0	0	0	0	0	0	0	1	1	1	0	0	0	0	0	0	0	0	0	0
257	PICHINCHA	19/05/2019	2	6	1	2	2	2	2	3	B	4	0	0	0	1	0	0	0	0	0	0	1	1	1	4	0	0	1	0	0	0	0	0	0	1	1	1	1	1	0	0	0	0	0	0	0	0	0
258	PICHINCHA	19/05/2019	1	5	1	2	6	2	2	6	B	6	0	0	0	0	0	1	0	0	0	0	1	1	1	2	0	0	0	0	0	0	0	0	0	0	0	1	1	0	0	0	0	1	0	0	0	0	1
259	PICHINCHA	19/05/2019	1	4	1	2	5	4	3	6	B	6	0	0	0	0	0	1	0	0	0	0	2	1	1	3	0	0	0	0	0	0	0	0	0	0	1	1	1	1	0	0	0	0	0	0	0	0	1
260	PICHINCHA	19/05/2019	2	5	1	1	3	1	1	4	B	1	1	0	0	0	0	0	0	0	0	0	1	1	1	3	0	0	1	1	0	0	0	0	0	1	0	1	1	1	0	0	0	0	0	0	0	0	0
261	PICHINCHA	19/05/2019	2	2	1	3	1		2	4	A	5	0	0	0	0	1	0	0	0	0	0	4	4	1	4	0	0	1	0	0	0	0	0	0	0	0	1	1	0	0	0	0	0	0	0	0	0	0
262	PICHINCHA	19/05/2019	1	5	1	2	6	2	2	4	A	1	1	0	0	0	0	0	0	0	0	0	2	1	1	2	0	0	1	0	0	0	0	0	0	1	1	1	1	1	0	0	0	0	0	0	0	0	0
263	PICHINCHA	19/05/2019	2	3	1	3	3		2	4	B	9	0	0	0	0	0	0	0	0	1	0	4	1	1	4	0	0	0	0	0	0	0	0	0	0	0	1	1	0	0	0	0	0	0	0	0	0	1
264	PICHINCHA	19/05/2019	1	6	1	2	5	4	2	5	A	1	1	0	0	0	0	0	0	0	0	0	2	1	1	4	0	0	1	0	0	0	1	0	0	1	1	1	1	1	0	0	0	0	0	0	0	0	1
265	PICHINCHA	19/05/2019	1	4	1	2	2	2	2	3	A	10	0	0	0	0	0	0	0	0	0	1	2	1	1	4	0	0	1	0	0	0	0	0	0	1	1	1	1	1	0	0	0	0	0	0	0	0	0
266	PICHINCHA	19/05/2019	2	6	1	2	6	3	2	6	B	2	0	1	0	0	0	0	0	0	0	0	1	4	1	3	0	0	1	0	0	0	0	0	0	0	1	1	1	1	0	0	0	0	0	0	1	0	0
267	PICHINCHA	19/05/2019	2	3	1	2	4	2	2	3	A	1	1	0	0	0	0	0	0	0	0	0	1	1	1	4	0	0	1	0	0	0	0	0	0	1	1	1	1	1	0	0	0	0	0	0	0	0	0
268	PICHINCHA	19/05/2019	2	2	1	3	1		2	3	A	9	0	0	0	0	0	0	0	0	1	0	4	4	1	4	0	0	1	1	1	1	1	0	0	0	0	1	1	1	0	0	0	0	0	0	0	0	0
269	PICHINCHA	19/05/2019	2	4	1	2	3	2	2	3	A	1	1	0	0	0	0	0	0	0	0	0	1	1	1	4	0	0	1	0	0	0	0	0	0	1	1	1	1	0	0	0	0	0	0	0	0	0	1
270	PICHINCHA	19/05/2019	2	4	1	2	5	4	4	5	A	10	0	0	0	0	0	0	0	0	0	1	2	1	1	4	0	0	1	0	0	0	0	0	0	0	0	1	1	1	0	0	0	0	0	0	0	0	0
271	PICHINCHA	19/05/2019	1	5	1	2	6	3	2	4	A	6	0	0	0	0	0	1	0	0	0	0	2	1	1	3	0	0	1	0	0	0	0	0	0	1	1	1	1	1	0	0	0	0	0	0	0	0	0
272	PICHINCHA	19/05/2019	1	3	1	2	1	2	3	3	A	1	1	0	0	0	0	0	0	0	0	0	2	1	1	4	0	0	0	0	0	0	0	0	0	0	0	1	1	1	0	0	0	0	0	0	0	0	1
273	PICHINCHA	19/05/2019	2	5	1	2	6	1	2	4	A	2	0	1	0	0	0	0	0	0	0	0	1	1	1	4	0	0	1	0	0	1	0	0	0	1	1	0	1	0	0	0	0	0	0	0	0	0	0
274	PICHINCHA	19/05/2019	2	1	1	1	2	3	2	4	B	5	0	0	0	0	1	0	0	0	0	0	4	4	1	2	0	0	1	0	0	0	1	0	0	1	1	1	1	1	0	0	0	0	0	0	0	0	0
275	PICHINCHA	19/05/2019	2	2	1	3	0	1	2	6	A	6	0	0	0	0	0	1	0	0	0	0	1	1	1	3	0	0	1	0	0	0	0	0	0	1	1	1	1	1	0	0	0	0	0	0	0	0	1
276	PICHINCHA	19/05/2019	2	5	1	2	6	2	3	6	B	6	0	0	0	0	0	1	0	0	0	0	1	1	1	3	0	SI	1	0	0	0	0	0	0	1	1	1	1	1	0	0	0	0	0	0	0	0	0
277	PICHINCHA	19/05/2019	1	7	1	6	1	1	2	3	A	8	0	0	0	0	0	0	0	1	0	0	4	4	1	4	0	0	1	1	0	0	0	0	0	1	1	1	1	1	0	0	0	0	0	0	0	0	0
278	PICHINCHA	19/05/2019	1	5	1	2	2	2	2	4	B	1	1	0	0	0	0	0	0	0	0	0	2	1	1	4	0	0	1	1	0	0	0	0	0	1	1	1	1	1	0	0	0	0	0	0	0	0	0
279	PICHINCHA	19/05/2019	2	3	1	2	1		4	4	A	2	0	1	0	0	0	0	0	0	0	0	4	4	1	4	0	0	1	0	0	1	0	0	0	1	1	1	1	0	1	0	0	0	0	0	0	0	0
280	PICHINCHA	19/05/2019	2	4	1	1	2	1	2	4	A	2	0	1	0	0	0	0	0	0	0	0	4	4	1	2	0	0	1	0	0	0	1	0	0	1	1	1	1	1	0	0	0	0	0	0	0	0	0
281	PICHINCHA	19/05/2019	2	3	1	2	3		2	3	A	2	0	1	0	0	0	0	0	0	0	0	4	4	1	4	0	0	1	1	0	0	0	0	0	0	1	1	1	0	0	0	0	0	0	0	0	0	0
282	PICHINCHA	19/05/2019	2	4	1	5	3	1	3	3	A	2	0	1	0	0	0	0	0	0	0	0	2	1	1	3	0	0	1	0	0	0	0	0	0	1	1	1	1	0	0	0	0	0	0	0	0	0	0
283	PICHINCHA	19/05/2019	2	6	1	2	2		2	4	A	2	0	1	0	0	0	0	0	0	0	0	2	1	1	2	0	0	0	0	0	0	0	0	0	1	1	1	1	1	0	0	0	0	0	0	0	0	0
284	PICHINCHA	19/05/2019	2	4	1	3	3	2	3	3	B	2	0	1	0	0	0	0	0	0	0	0	1	1	1	3	0	0	0	1	0	0	1	0	0	0	1	0	1	1	0	0	0	0	0	0	0	0	0
285	PICHINCHA	19/05/2019	2	4	1	2	1	1	2	4	A	6	0	0	0	0	0	1	0	0	0	0	1	1	1	4	0	0	1	0	0	0	1	0	0	0	1	1	1	1	0	0	0	0	0	0	0	0	0
286	PICHINCHA	19/05/2019	1	7	1	2	8	3	1	2	A	8	0	0	0	0	0	0	0	1	0	0	4	4	1	5	0	0	1	0	0	0	1	1	0	0	0	1	1	1	1	0	0	0	0	0	0	0	0
287	PICHINCHA	19/05/2019	2	6	1	5	3	1	2	4	A	2	0	1	0	0	0	0	0	0	0	0	4	4	1	3	0	0	1	0	0	0	0	0	0	0	0	1	1	1	0	0	0	0	0	0	0	0	0
288	PICHINCHA	19/05/2019	1	7	1	1	2	1	2	3	A	9	0	0	0	0	0	0	0	0	1	0	4	4	1	3	0	0	1	0	0	0	0	0	0	0	1	1	0	0	0	0	0	0	0	0	1	0	0
289	PICHINCHA	19/05/2019	1	5	1	2	2	3	3	7	A	9	0	0	0	0	0	0	0	0	1	0	4	4	1	5	0	0	1	0	0	0	0	0	0	1	0	1	1	1	0	0	0	0	0	0	0	0	0
290	PICHINCHA	19/05/2019	2	6	1	2	4	2	0	4	A	8	0	0	0	0	0	0	0	1	0	0	4	4	1	2	0	0	1	0	0	0	0	0	0	0	1	1	1	0	0	0	0	0	0	0	0	0	0
291	PICHINCHA	19/05/2019	2	2	1	1	2	2	2	4	A	6	0	0	0	0	0	1	0	0	0	0	1	1	1	5	0	0	1	0	0	0	1	0	0	0	1	1	1	1	0	0	0	0	0	0	0	0	0
292	PICHINCHA	19/05/2019	1	3	1	2	1	3	3	6	A	6	0	0	0	0	0	1	0	0	0	0	1	1	1	2	0	0	1	1	0	0	0	0	0	1	1	1	1	1	0	0	0	0	0	0	0	0	0
293	PICHINCHA	19/05/2019	2	6	1	2	7	4	2	6	A	8	0	0	0	0	0	0	0	1	0	0	4	4	1	3	0	0	1	0	0	0	1	0	0	1	1	1	1	0	0	0	0	0	0	0	0	0	0
294	PICHINCHA	19/05/2019	2	5	1	2	3		3	3	A	2	0	1	0	0	0	0	0	0	0	0	4	4	1	5	0	0	1	1	0	0	1	1	0	1	1	1	1	0	1	0	1	0	0	0	0	0	0
295	PICHINCHA	19/05/2019	2	2	1	3	1		2	3	A	9	0	0	0	0	0	0	0	0	1	0	4	4	1	4	0	0	1	0	0	0	0	0	0	0	1	1	1	0	0	0	0	0	0	0	0	0	0
296	PICHINCHA	19/05/2019	2	2	1	2	2	3	0	3	A	1	1	0	0	0	0	0	0	0	0	0	2	1	1	5	0	0	1	1	0	0	0	0	0	0	0	1	1	1	0	0	0	0	0	0	0	0	0
297	PICHINCHA	19/05/2019	2	4	1	2	3	1	3	4	A	2	0	1	0	0	0	0	0	0	0	0	4	4	1	3	0	0	0	0	0	0	0	0	0	0	1	1	1	0	0	0	0	0	0	0	0	0	1
298	PICHINCHA	19/05/2019	1	2	1	1	2	1	3	6	A	5	0	0	0	0	1	0	0	0	0	0	4	4	1	4	0	0	1	0	0	1	1	0	0	0	1	1	1	0	1	0	0	0	0	0	0	0	0
299	PICHINCHA	19/05/2019	2	2	1	2	1	1	3	4	A	2	0	1	0	0	0	0	0	0	0	0	1	1	1	4	0	0	1	0	0	0	0	0	0	1	1	1	1	1	0	0	0	0	0	0	0	0	0
300	PICHINCHA	19/05/2019	2	5	6	0	4	2	2	3	B	2	0	1	0	0	0	0	0	0	0	0	4	1	1	6	0	0	0	0	0	0	0	0	0	0	0	0	0	0	0	0	0	1	0	0	0	0	0
301	PICHINCHA	19/05/2019	2	6	0	3	7	1	2	3	B	2	0	1	0	0	0	0	0	0	0	0	1	1	1	3	0	0	1	0	0	0	0	0	0	0	0	0	0	0	0	0	0	0	0	0	0	0	0
302	PICHINCHA	19/05/2019	2	3	1	2	4	4	2	6	A	6	0	0	0	0	0	1	0	0	0	0	1	1	1	3	0	0	1	0	0	0	0	0	1	1	1	1	1	1	0	0	0	0	0	0	0	0	0
303	PICHINCHA	19/05/2019	2	5	1	2	2	2	3	3	A	2	0	1	0	0	0	0	0	0	0	0	1	1	1	3	0	0	1	0	0	0	1	0	0	1	1	1	1	1	0	0	0	0	0	0	0	0	0
304	PICHINCHA	19/05/2019	2	3	1	2	4	3	2	4	A	2	0	1	0	0	0	0	0	0	0	0	1	1	1	4	0	0	1	0	0	0	1	0	0	0	1	1	1	1	0	0	0	0	0	0	0	0	0
305	PICHINCHA	19/05/2019	2	3	1	3	2		2	6	B	5	0	0	0	0	1	0	0	0	0	0	4	4	1	4	0	0	0	0	0	0	0	0	0	0	1	1	1	0	0	0	0	0	0	0	0	0	1
306	PICHINCHA	19/05/2019	1	4	0	5	4	1	2	4	B	1	1	0	0	0	0	0	0	0	0	0	1	1	1	4	0	0	1	0	0	0	0	0	0	0	0	1	1	1	0	0	0	0	0	1	0	0	0
307	PICHINCHA	19/05/2019	1	5	1	5	4	3	2	5	A	6	0	0	0	0	0	1	0	0	0	0	1	1	1	4	0	0	1	0	0	0	1	0	0	1	1	1	1	1	1	0	0	0	0	0	0	0	0
308	PICHINCHA	19/05/2019	2	5	0	5	2	1	2	6	B	2	0	1	0	0	0	0	0	0	0	0	4	4	1	2	0	0	1	0	0	1	0	0	0	1	1	1	1	1	0	0	0	0	0	0	0	0	0
309	PICHINCHA	19/05/2019	1	3	1	2	1	2	3	6	B	4	0	0	0	1	0	0	0	0	0	0	2	1	1	4	0	0	1	0	0	0	1	0	0	0	0	1	1	0	0	0	0	0	0	0	0	0	1
310	PICHINCHA	19/05/2019	1	6	1	5	4	3	3	4	B	1	1	0	0	0	0	0	0	0	0	0	2	1	1	4	0	0	1	0	0	0	0	0	0	1	1	1	1	1	0	0	0	0	0	0	0	0	0
311	PICHINCHA	19/05/2019	2	5	1	2	2	1	1	3	A	1	1	0	0	0	0	0	0	0	0	0	2	1	1	3	0	0	1	1	0	0	0	0	0	1	1	0	0	1	0	0	0	0	0	0	0	0	0
312	PICHINCHA	19/05/2019	1	3	1	1	1	2	1	4	A	6	0	0	0	0	0	1	0	0	0	0	1	1	1	3	0	0	1	1	0	0	0	0	0	0	0	1	1	1	0	0	0	0	0	0	0	0	1
313	PICHINCHA	19/05/2019	2	2	1	1	3	4	2	6	B	5	0	0	0	0	1	0	0	0	0	0	1	1	1	4	0	0	1	0	0	0	1	0	0	0	0	0	1	0	0	0	0	0	0	0	0	0	1
314	PICHINCHA	19/05/2019	1	4	1	5	1	4	2	6	A	6	0	0	0	0	0	1	0	0	0	0	1	1	1	3	0	0	1	0	0	0	0	0	0	1	1	1	1	1	0	0	0	0	0	0	0	0	0
315	PICHINCHA	19/05/2019	2	3	1	2	3	2	2	4	A	6	0	0	0	0	0	1	0	0	0	0	1	1	1	3	0	0	0	0	0	0	0	0	0	1	1	1	1	1	0	0	0	0	0	0	0	0	0
316	PICHINCHA	19/05/2019	2	3	1	1	4	2	2	5	B	2	0	1	0	0	0	0	0	0	0	0	4	4	1	3	0	SI	1	1	0	0	1	0	0	1	1	1	1	1	0	0	0	0	0	0	0	0	0
317	PICHINCHA	19/05/2019	1	5	1	2	2	1	2	3	A	1	1	0	0	0	0	0	0	0	0	0	1	1	1	4	0	0	1	1	0	0	0	0	0	1	1	1	1	1	0	0	0	0	0	0	0	0	1
318	PICHINCHA	19/05/2019	1	3	1	3	1	1	2	4	B	2	0	1	0	0	0	0	0	0	0	0	4	4	1	4	0	0	1	0	0	0	1	0	0	0	1	0	0	1	0	0	0	0	0	0	0	0	0
319	PICHINCHA	19/05/2019	1	7	1	2	2	2	2	4	A	8	0	0	0	0	0	0	0	1	0	0	4	4	1	4	0	0	1	0	0	0	0	0	0	1	1	1	1	1	1	0	0	0	0	0	0	0	0
320	PICHINCHA	19/05/2019	2	4	1	2	2	4	2	6	A	6	0	0	0	0	0	1	0	0	0	0	1	1	1	3	0	SI	1	0	0	0	1	0	0	1	1	1	1	1	0	0	0	0	0	0	0	0	0
321	PICHINCHA	19/05/2019	2	5	1	2	5	1	2	5	B	2	0	1	0	0	0	0	0	0	0	0	4	1	1	3	0	0	1	0	0	0	1	1	0	0	1	0	0	0	0	0	0	0	0	0	0	0	0
322	PICHINCHA	19/05/2019	2	5	3	5	1	1	2	1	B	2	0	1	0	0	0	0	0	0	0	0	4	1	1	6	0	0	1	0	0	0	1	0	0	0	1	0	0	1	0	0	0	0	0	0	0	0	1
323	PICHINCHA	19/05/2019	1	6	1	2	6	3	1	4	B	4	0	0	0	1	0	0	0	0	0	0	1	1	1	3	0	0	1	0	0	0	0	0	1	1	1	1	1	0	0	0	0	1	0	0	0	0	0
324	PICHINCHA	19/05/2019	2	3	1	2	2	2	2	3	A	1	1	0	0	0	0	0	0	0	0	0	1	1	2	3	0	0	1	0	0	0	1	1	0	1	1	1	1	0	0	0	0	0	0	0	0	0	0
325	PICHINCHA	19/05/2019	2	4	1	1	3	2	3	4	A	2	0	1	0	0	0	0	0	0	0	0	3	1	1	5	0	0	1	1	0	1	1	0	0	1	1	1	1	1	0	0	0	0	0	0	0	0	0
326	PICHINCHA	19/05/2019	2	5	4	2	6	1	2	3	B	1	1	0	0	0	0	0	0	0	0	0	3	1	1	5	0	0	1	1	0	0	0	0	0	0	1	1	1	0	1	0	0	0	0	0	0	0	0
327	PICHINCHA	19/05/2019	2	3	1	2	1	2	3	3	A	2	0	1	0	0	0	0	0	0	0	0	1	1	1	3	0	0	1	0	0	0	0	0	0	1	0	1	1	1	0	0	0	0	0	0	0	0	0
328	PICHINCHA	19/05/2019	2	4	1	2	1	1	3	4	A	2	0	1	0	0	0	0	0	0	0	0	4	4	1	3	0	SI	1	1	0	0	1	0	0	1	1	1	1	0	0	0	0	0	0	0	0	0	0
329	PICHINCHA	19/05/2019	2	7	1	2	7	3	1	4	B	2	0	1	0	0	0	0	0	0	0	0	4	4	1	5	0	0	1	0	0	0	0	1	0	1	0	1	1	0	0	0	0	0	0	0	0	1	1
330	PICHINCHA	19/05/2019	2	4	3	2	2	3	4	4	B	2	0	1	0	0	0	0	0	0	0	0	2	1	1	6	0	0	1	1	0	0	1	1	0	1	0	1	1	0	0	0	0	0	0	0	0	0	0
331	PICHINCHA	19/05/2019	1	2	1	1	1	2	4	6	A	6	0	0	0	0	0	1	0	0	0	0	1	1	1	5	0	0	1	0	0	0	0	0	0	1	1	1	1	1	0	0	0	0	0	0	0	0	0
332	PICHINCHA	19/05/2019	1	5	1	5	2	3	2	4	A	1	1	0	0	0	0	0	0	0	0	0	2	1	1	5	0	0	0	0	0	0	0	0	0	0	1	0	1	1	0	0	0	0	0	1	0	0	1
333	PICHINCHA	19/05/2019	1	4	1	5	4	2	1	6	B	4	0	0	0	1	0	0	0	0	0	0	2	1	1	5	0	0	1	0	0	0	0	0	0	1	1	1	1	1	0	0	0	0	0	0	0	0	0
334	PICHINCHA	19/05/2019	2	5	1	2	4	2	2	6	B	1	1	0	0	0	0	0	0	0	0	0	1	1	1	5	0	0	1	0	0	0	0	0	0	1	1	1	1	1	0	0	0	0	0	0	0	0	0
335	PICHINCHA	19/05/2019	2	3	1	2	2	2	3	4	B	1	1	0	0	0	0	0	0	0	0	0	4	1	1	3	0	0	1	1	0	0	1	0	0	1	1	1	1	1	0	0	0	0	0	0	0	0	0
336	PICHINCHA	19/05/2019	1	7	1	1	2		2	3	B	2	0	1	0	0	0	0	0	0	0	0	4	1	1	4	0	0	1	0	0	0	0	0	1	0	1	1	1	1	0	0	0	0	0	1	0	0	0
337	PICHINCHA	19/05/2019	2	4	1	2	4	1	2	3	A	2	0	1	0	0	0	0	0	0	0	0	4	1	1	5	0	0	1	0	0	0	0	0	0	1	1	1	1	0	0	0	0	0	0	0	0	1	0
338	PICHINCHA	19/05/2019	1	4	1	2	5	1	2	3	A	1	1	0	0	0	0	0	0	0	0	0	2	1	1	5	0	0	1	1	0	0	0	0	0	1	1	1	1	0	1	0	0	0	0	0	0	0	0
339	PICHINCHA	19/05/2019	2	3	1	2	4	2	2	6	A	6	0	0	0	0	0	1	0	0	0	0	1	1	1	4	0	0	1	1	0	0	0	1	0	1	1	1	1	1	0	0	0	0	0	0	0	1	0
340	PICHINCHA	19/05/2019	1	5	1	2	2	2	3	3	A	1	1	0	0	0	0	0	0	0	0	0	3	1	1	3	0	0	1	0	0	1	1	0	0	0	1	1	1	1	0	0	0	0	0	0	0	0	0
341	PICHINCHA	19/05/2019	1	4	1	5	5	2	2	6	A	6	0	0	0	0	0	1	0	0	0	0	1	1	1	2	0	0	1	1	1	1	1	0	0	1	1	1	1	1	0	0	1	0	0	0	0	0	0
342	PICHINCHA	19/05/2019	1	5	1	2	6	4	2	6	A	6	0	0	0	0	0	1	0	0	0	0	3	1	1	4	0	0	0	0	0	0	0	0	0	1	1	1	1	1	0	0	0	0	0	0	0	0	0
343	PICHINCHA	19/05/2019	2	2	1	3	1	1	2	4	A	2	0	1	0	0	0	0	0	0	0	0	1	1	1	3	0	0	0	0	0	0	0	0	0	0	1	1	1	0	0	0	0	0	0	0	0	0	0
344	PICHINCHA	19/05/2019	2	7	4	2	5	1	3	1	A	4	0	0	0	1	0	0	0	0	0	0	2	1	1	4	0	0	0	0	0	0	0	0	0	0	0	0	0	1	0	0	0	0	0	0	0	0	0
345	PICHINCHA	19/05/2019	2	4	1	1	1	2	2	5	A	6	0	0	0	0	0	1	0	0	0	0	2	1	1	3	0	0	1	1	0	0	1	0	0	0	0	1	1	1	0	0	0	0	0	0	0	0	0
346	PICHINCHA	19/05/2019	1	5	4	2	1	1	3	1	A	1	1	0	0	0	0	0	0	0	0	0	2	1	1	4	0	0	0	0	0	0	0	0	0	0	0	0	0	0	0	0	0	0	0	0	0	1	0
347	PICHINCHA	19/05/2019	2	5	1	2	1	1	2	4	A	1	1	0	0	0	0	0	0	0	0	0	3	1	1	3	0	0	1	1	0	0	0	0	1	1	1	1	1	1	1	0	0	0	0	0	0	0	0
348	PICHINCHA	19/05/2019	2	6	1	1	4	1	3	1	A	1	1	0	0	0	0	0	0	0	0	0	2	1	1	0	0	0	0	0	0	0	0	0	0	0	0	0	0	0	0	0	0	0	0	0	0	1	0
349	PICHINCHA	19/05/2019	2	2	1	2	2	3	2	6	A	6	0	0	0	0	0	1	0	0	0	0	1	1	1	4	0	0	1	0	0	0	1	1	1	1	0	0	0	0	0	0	0	0	0	0	0	0	0
350	PICHINCHA	19/05/2019	1	6	1	2	1	1	2	4	A	1	1	0	0	0	0	0	0	0	0	0	3	1	1	3	0	0	1	0	0	0	1	0	0	1	1	1	1	1	1	0	0	0	0	0	0	0	0
351	PICHINCHA	19/05/2019	2	5	1	2	4		2	3	A	2	0	1	0	0	0	0	0	0	0	0	4	4	1	3	0	0	0	0	0	0	0	0	0	0	0	1	1	1	0	0	1	0	0	0	0	0	0
352	PICHINCHA	19/05/2019	2	3	1	3	4	3	3	6	A	6	0	0	0	0	0	1	0	0	0	0	3	1	1	3	0	0	1	0	0	0	1	0	1	0	1	1	1	1	0	0	0	0	0	0	0	0	0
353	PICHINCHA	19/05/2019	2	4	1	1	2	2	3	6	A	6	0	0	0	0	0	1	0	0	0	0	3	2	1	3	0	0	1	0	0	0	1	0	0	1	0	1	1	1	0	0	0	0	0	0	0	0	0
354	PICHINCHA	19/05/2019	1	5	1	2	2	4	3	5	A	6	0	0	0	0	0	1	0	0	0	0	1	1	1	3	0	0	1	0	0	0	0	0	0	0	0	1	1	1	0	0	0	1	0	0	0	0	0
355	PICHINCHA	19/05/2019	2	5	4	2	1	1	3	3	B	1	1	0	0	0	0	0	0	0	0	0	2	1	1	3	0	0	0	0	0	0	0	0	0	0	0	0	0	1	0	0	0	0	0	0	0	1	0
356	PICHINCHA	19/05/2019	2	1	1	1	2	2	3	6	B	5	0	0	0	0	1	0	0	0	0	0	4	4	1	4	0	SI	1	0	0	0	1	0	0	1	1	1	1	1	0	0	0	0	0	0	0	0	0
357	PICHINCHA	19/05/2019	2	5	1	5	6	2	2	6	B	2	0	1	0	0	0	0	0	0	0	0	4	4	1	2	0	0	1	1	0	0	0	0	0	1	1	1	1	1	0	0	0	0	0	0	0	0	0
358	PICHINCHA	19/05/2019	2	1	1	1	2	1	2	4	A	1	1	0	0	0	0	0	0	0	0	0	2	0	2	4	0	0	1	0	1	0	1	0	0	1	1	1	1	1	0	0	0	0	0	0	0	0	0
359	PICHINCHA	19/05/2019	1	5	1	2	1	4	2	4	A	4	0	0	0	1	0	0	0	0	0	0	2	1	1	3	0	0	1	0	0	0	1	1	0	1	1	1	1	1	0	0	0	0	0	0	0	0	1
360	PICHINCHA	19/05/2019	2	6	1	2	6	1	4	3	B	2	0	1	0	0	0	0	0	0	0	0	4	4	1	4	0	0	1	1	0	0	0	0	0	1	1	1	1	1	0	0	0	0	0	0	0	0	0
361	PICHINCHA	19/05/2019	2	2	1	2	3	2	2	4	A	0	0	0	0	0	0	0	0	0	0	0	1	1	1	5	0	0	1	1	0	0	1	0	0	0	0	1	1	0	0	0	0	0	0	0	0	0	1
362	PICHINCHA	19/05/2019	2	5	1	1	3	1	2	4	A	2	0	1	0	0	0	0	0	0	0	0	2	1	1	4	0	0	1	0	0	0	1	0	0	0	1	0	1	1	0	0	1	0	0	0	0	0	0
363	PICHINCHA	19/05/2019	1	6	1	2	2	1	3	4	B	1	1	0	0	0	0	0	0	0	0	0	0	0	1	4	0	0	0	0	0	0	0	0	0	0	0	1	1	1	0	0	0	0	0	0	0	0	0
364	PICHINCHA	19/05/2019	2	4	1	2	2	1	3	4	A	2	0	1	0	0	0	0	0	0	0	0	4	4	1	4	0	0	1	1	0	0	1	1	0	1	1	1	1	1	0	0	0	0	0	0	0	0	0
365	PICHINCHA	19/05/2019	1	3	1	2	4	2	2	4	B	1	1	0	0	0	0	0	0	0	0	0	2	1	1	4	0	0	0	0	0	0	0	0	0	0	0	0	0	0	0	0	0	0	0	0	0	0	0
366	PICHINCHA	19/05/2019	1	6	1	2	4	1	2	3	A	1	1	0	0	0	0	0	0	0	0	0	2	1	1	4	0	0	1	0	0	0	1	0	0	1	1	1	1	0	0	0	0	0	0	0	0	0	1
367	PICHINCHA	19/05/2019	2	5	1	2	4	2	2	3	A	2	0	1	0	0	0	0	0	0	0	0	1	1	1	3	0	0	1	0	0	0	0	0	0	1	1	1	1	0	0	0	0	0	0	0	0	0	0
368	PICHINCHA	19/05/2019	2	6	1	2	2	2	2	6	B	4	0	0	0	1	0	0	0	0	0	0	1	1	1	3	0	0	1	0	0	0	0	0	0	0	1	1	1	1	0	0	0	0	0	0	0	0	0
369	PICHINCHA	19/05/2019	2	3	1	2	4	2	2	6	A	1	1	0	0	0	0	0	0	0	0	0	1	1	1	4	0	0	1	0	0	0	1	0	0	1	1	1	1	1	0	0	1	0	0	0	0	0	0
370	PICHINCHA	19/05/2019	2	4	1	2	5	2	4	4	A	2	0	1	0	0	0	0	0	0	0	0	4	4	1	2	0	0	1	0	0	0	1	0	0	1	0	1	1	1	0	0	0	0	0	0	0	0	0
371	PICHINCHA	19/05/2019	2	4	1	2	5	2	3	4	A	2	0	1	0	0	0	0	0	0	0	0	1	1	1	3	0	0	1	0	0	0	1	0	0	0	1	1	1	0	0	0	0	0	0	0	0	0	1
372	PICHINCHA	19/05/2019	2	4	4	2	1	1	2	3	A	4	0	0	0	1	0	0	0	0	0	0	1	1	1	3	0	0	1	0	1	0	1	0	0	0	1	1	1	0	0	0	0	0	0	0	0	0	1
373	PICHINCHA	19/05/2019	1	2	1	1	3	2	2	6	B	5	0	0	0	0	1	0	0	0	0	0	4	4	1	5	0	0	0	0	0	0	0	0	0	0	1	1	1	0	0	0	0	0	0	0	0	0	0
374	PICHINCHA	19/05/2019	2	6	1	1	7	1	1	4	A	2	0	1	0	0	0	0	0	0	0	0	4	4	1	3	0	0	1	0	0	0	0	0	0	0	1	1	1	1	1	0	0	0	0	0	0	0	1
375	PICHINCHA	19/05/2019	1	5	1	2	6	4	2	6	A	6	0	0	0	0	0	1	0	0	0	0	1	1	1	5	0	0	1	0	0	0	0	0	0	0	1	1	1	0	0	0	0	0	0	0	0	0	0
376	PICHINCHA	19/05/2019	1	5	1	2	4	3	1	7	A	6	0	0	0	0	0	1	0	0	0	0	1	1	1	5	0	0	1	0	0	0	0	0	0	1	1	1	1	0	0	1	0	1	0	1	0	0	1
377	PICHINCHA	19/05/2019	1	4	1	2	5	3	2	6	A	6	0	0	0	0	0	1	0	0	0	0	3	1	1	2	0	0	1	1	1	1	1	1	1	1	1	1	1	0	0	0	0	0	0	0	0	0	0
378	PICHINCHA	19/05/2019	1	3	1	2	4	2	0	4	A	1	1	0	0	0	0	0	0	0	0	0	2	1	1	5	0	0	1	1	0	0	1	0	0	0	1	1	1	0	0	0	0	0	0	0	0	0	0
379	PICHINCHA	19/05/2019	2	4	1	2	2	1	3	4	A	9	0	0	0	0	0	0	0	0	1	0	4	4	1	3	0	0	0	0	0	0	0	0	0	1	1	1	1	0	0	0	0	0	0	0	0	0	0
380	PICHINCHA	19/05/2019	2	6	1	2	4	4	2	7	A	2	0	1	0	0	0	0	0	0	0	0	4	4	1	3	0	0	1	0	1	0	0	0	0	1	1	1	1	1	0	0	0	0	0	0	0	0	0
381	PICHINCHA	19/05/2019	1	6	1	2	4	4	1	6	A	6	0	0	0	0	0	1	0	0	0	0	2	1	1	3	0	0	1	0	1	0	1	0	0	1	1	1	1	1	0	0	0	0	0	0	0	0	0
382	PICHINCHA	19/05/2019	1	5	1	2	2	3	2	4	A	6	0	0	0	0	0	1	0	0	0	0	2	1	1	5	0	0	1	0	0	0	0	0	0	1	1	1	1	0	0	0	0	0	0	0	0	0	0
383	PICHINCHA	19/05/2019	2	4	1	2	3	2	3	3	A	2	0	1	0	0	0	0	0	0	0	0	4	4	1	5	0	0	0	0	0	0	0	0	0	0	0	1	1	0	0	0	0	1	0	0	0	0	0
384	PICHINCHA	19/05/2019	1	4	1	2	6	4	3	4	A	4	0	0	0	1	0	0	0	0	0	0	1	1	1	5	0	0	0	0	0	0	0	0	0	0	0	1	1	0	0	0	1	0	0	0	0	0	1
385	PICHINCHA	19/05/2019	1	3	1	5	1	3	2	5	A	4	0	0	0	1	0	0	0	0	0	0	1	1	1	4	0	0	1	0	0	0	0	0	0	1	1	1	1	1	0	0	0	0	0	0	0	0	0
386	PICHINCHA	19/05/2019	2	4	1	2	3	3	2	3	A	1	1	0	0	0	0	0	0	0	0	0	4	4	1	4	0	0	1	0	0	0	1	0	0	0	0	1	1	1	0	0	0	0	0	0	0	0	0
387	PICHINCHA	19/05/2019	1	5	1	2	5	2	1	6	B	6	0	0	0	0	0	1	0	0	0	0	2	1	1	5	0	0	1	0	0	0	0	0	0	1	1	1	1	1	0	0	0	0	0	0	0	0	0
388	PICHINCHA	19/05/2019	1	7	1	2	7	1	2	3	A	8	0	0	0	0	0	0	0	1	0	0	2	1	1	3	0	0	1	0	0	0	0	0	0	1	0	1	1	1	0	0	0	0	0	0	0	0	0
389	PICHINCHA	19/05/2019	1	4	1	1	5	2	2	3	A	1	1	0	0	0	0	0	0	0	0	0	2	1	1	3	0	0	1	1	0	0	0	0	0	1	1	1	1	1	0	0	0	0	0	0	0	0	0
390	PICHINCHA	19/05/2019	1	5	1	5	1	2	3	4	B	6	0	0	0	0	0	1	0	0	0	0	2	1	1	4	0	0	0	0	0	0	0	0	0	0	1	1	1	0	0	0	0	0	0	0	0	0	0
391	PICHINCHA	19/05/2019	2	4	1	2	3	2	2	3	A	4	0	0	0	1	0	0	0	0	0	0	2	3	3	5	0	0	0	0	0	0	0	0	0	0	0	0	0	0	1	0	0	0	0	0	0	0	0
392	PICHINCHA	19/05/2019	1	6	1	2	7	4	2	7	A	6	0	0	0	0	0	1	0	0	0	0	3	1	1	5	0	0	1	0	0	0	1	0	0	0	1	1	1	1	0	0	0	0	0	0	0	0	0
393	PICHINCHA	19/05/2019	1	4	1	2	5	1	2	4	B	6	0	0	0	0	0	1	0	0	0	0	1	1	1	3	0	0	1	1	1	1	1	1	1	1	1	1	1	0	0	0	0	0	0	0	0	0	0
394	PICHINCHA	19/05/2019	2	4	1	3	4	1	2	3	B	2	0	1	0	0	0	0	0	0	0	0	4	1	1	3	0	0	1	0	0	0	0	0	0	0	1	1	0	0	0	0	1	0	0	0	0	0	1
395	PICHINCHA	19/05/2019	1	3	1	4	2	2	1	4	A	4	0	0	0	1	0	0	0	0	0	0	2	1	1	4	0	0	0	0	0	0	0	0	0	0	1	0	0	0	0	0	0	1	0	0	0	0	0
396	PICHINCHA	19/05/2019	2	6	1	2	5	4	2	6	A	8	0	0	0	0	0	0	0	1	0	0	4	4	1	1	0	0	1	1	1	1	1	1	1	0	1	1	1	1	0	0	0	0	0	0	0	0	1
397	PICHINCHA	19/05/2019	1	6	1	2	6	2	2	4	A	6	0	0	0	0	0	1	0	0	0	0	3	1	1	5	0	0	0	0	0	0	0	0	0	0	0	0	0	0	1	0	0	1	0	1	0	0	1
398	PICHINCHA	19/05/2019	2	1	1	1	2	2	2	4	B	5	0	0	0	0	1	0	0	0	0	0	4	4	1	3	0	0	1	1	0	0	0	0	0	0	1	0	0	1	0	0	0	0	0	0	0	0	0
399	PICHINCHA	19/05/2019	2	4	1	2	3	1	2	3	A	2	0	1	0	0	0	0	0	0	0	0	4	1	1	4	0	0	0	0	0	0	0	0	0	0	1	1	1	0	0	0	0	0	0	0	0	1	1
400	PICHINCHA	19/05/2019	1	6	1	2	7	2	2	4	B	6	0	0	0	0	0	1	0	0	0	0	2	1	1	5	0	0	1	0	0	0	0	0	0	0	1	1	1	0	0	0	0	0	0	1	0	0	0
401	PICHINCHA	19/05/2019	2	6	1	6	7	1	3	3	B	2	0	1	0	0	0	0	0	0	0	0	4	1	1	4	0	0	1	0	0	0	1	0	0	1	1	1	0	0	1	0	0	0	0	0	0	0	0
402	PICHINCHA	19/05/2019	2	6	1	2	7	3	3	3	B	2	0	1	0	0	0	0	0	0	0	0	1	2	1	4	0	0	1	1	1	1	1	0	1	1	1	1	1	1	0	0	1	0	0	1	0	0	0
403	PICHINCHA	19/05/2019	1	6	1	4	4	1	1	3	A	8	0	0	0	0	0	0	0	1	0	0	4	4	1	4	0	0	0	0	0	0	0	0	0	0	1	1	1	1	0	0	0	0	0	0	0	1	1
404	PICHINCHA	19/05/2019	1	6	1	2	4	2	2	3	A	1	1	0	0	0	0	0	0	0	0	0	2	1	3	6	0	0	1	0	0	0	0	0	0	0	1	0	0	1	0	0	0	0	0	1	0	0	1
405	PICHINCHA	19/05/2019	2	6	5	5	5	3	1	7	A	8	0	0	0	0	0	0	0	1	0	0	1	1	1	2	0	0	1	0	0	0	1	0	0	0	0	0	0	1	0	0	0	0	0	0	0	0	1
406	PICHINCHA	19/05/2019	2	3	1	2	4	2	2	3	A	2	0	1	0	0	0	0	0	0	0	0	1	3	3	5	0	0	1	1	0	0	0	0	1	1	0	1	1	1	0	0	1	0	0	0	0	0	0
407	PICHINCHA	19/05/2019	1	4	1	5	5	2	2	3	A	1	1	0	0	0	0	0	0	0	0	0	2	3	3	4	0	0	1	0	0	0	0	0	0	1	1	1	1	1	1	0	0	0	0	0	1	0	0
408	PICHINCHA	19/05/2019	2	2	1	1	3	2	2	6	B	5	0	0	0	0	1	0	0	0	0	0	4	4	1	4	0	0	1	0	0	0	1	0	0	1	1	1	1	0	0	0	0	0	0	0	0	0	0
409	PICHINCHA	19/05/2019	2	3	1	3	2	1	2	3	A	6	0	0	0	0	0	1	0	0	0	0	2	1	3	4	0	0	0	0	0	0	0	0	0	1	1	1	1	0	1	0	0	0	0	0	0	0	0
410	PICHINCHA	19/05/2019	1	6	1	2	7	2	2	4	B	8	0	0	0	0	0	0	0	1	0	0	4	4	1	2	0	0	1	1	0	0	0	0	0	1	1	1	1	1	0	0	0	1	0	0	0	0	0
411	PICHINCHA	19/05/2019	2	5	1	2	3	2	2	3	B	2	0	1	0	0	0	0	0	0	0	0	1	4	3	4	0	0	1	0	0	0	1	0	0	0	1	0	1	1	0	0	0	0	0	0	0	0	1
412	PICHINCHA	19/05/2019	2	6	1	2	5	2	2	4	A	4	0	0	0	1	0	0	0	0	0	0	2	1	1	4	0	0	1	0	0	0	0	0	0	1	1	1	1	1	0	0	0	0	0	0	0	0	0
413	PICHINCHA	19/05/2019	2	6	1	2	7	2	2	6	A	8	0	0	0	0	0	0	0	1	0	0	4	4	1	2	0	0	1	1	0	0	0	0	0	0	1	1	1	0	0	0	0	0	0	0	0	0	1
414	PICHINCHA	19/05/2019	1	3	2	2	4	2	2	6	A	6	0	0	0	0	0	1	0	0	0	0	1	1	1	3	0	0	0	0	0	0	0	0	0	0	1	1	1	0	0	0	0	0	0	0	0	0	0
415	PICHINCHA	19/05/2019	2	6	1	6	3	3	2	6	A	8	0	0	0	0	0	0	0	1	0	0	4	4	1	3	0	SI	0	0	0	0	0	0	0	0	1	1	1	1	0	0	0	0	0	0	0	0	0
416	PICHINCHA	19/05/2019	2	5	1	3	6	2	2	4	B	2	0	1	0	0	0	0	0	0	0	0	4	4	1	3	0	0	1	0	0	0	1	0	0	0	1	1	1	1	0	0	0	0	0	0	0	0	1
417	PICHINCHA	19/05/2019	2	4	1	1	1	1	1	4	A	10	0	0	0	0	0	0	0	0	0	1	1	1	1	4	0	0	0	0	0	0	0	0	0	0	0	0	0	0	1	0	0	0	0	0	0	0	0
418	PICHINCHA	19/05/2019	1	4	1	2	4	3	2	6	A	1	1	0	0	0	0	0	0	0	0	0	3	3	1	5	0	0	1	0	0	1	1	0	0	0	1	1	1	1	0	0	1	0	0	0	0	0	0
419	PICHINCHA	19/05/2019	2	4	4	5	2	1	2	3	A	4	0	0	0	1	0	0	0	0	0	0	2	1	1	4	0	0	1	1	0	0	0	0	0	0	1	1	1	0	1	0	0	0	0	0	0	0	0
420	PICHINCHA	19/05/2019	2	2	1	1	1	1	3	4	A	2	0	1	0	0	0	0	0	0	0	0	1	2	3	3	0	0	1	1	1	0	0	0	1	1	1	0	0	1	0	0	0	0	0	0	0	0	0
421	PICHINCHA	19/05/2019	2	3	1	6	1	1	2	3	A	9	0	0	0	0	0	0	0	0	1	0	4	4	1	3	0	0	1	0	1	1	1	1	1	1	1	1	1	0	0	0	0	0	0	0	0	0	0
422	PICHINCHA	19/05/2019	1	4	1	5	1	3	2	7	A	7	0	0	0	0	0	0	1	0	0	0	3	1	1	4	0	0	1	1	0	0	0	0	0	0	1	1	1	1	0	0	0	0	0	0	0	0	0
423	PICHINCHA	19/05/2019	1	5	1	1	6	2	3	4	A	4	0	0	0	1	0	0	0	0	0	0	2	1	1	2	0	0	1	1	0	0	0	0	0	1	1	1	1	1	0	0	0	0	0	0	0	0	0
424	PICHINCHA	19/05/2019	2	4	1	2	5	1	3	4	B	4	0	0	0	1	0	0	0	0	0	0	1	3	3	5	0	0	0	1	0	0	0	0	0	0	0	0	0	0	0	0	0	0	0	0	0	0	1
425	PICHINCHA	19/05/2019	2	3	1	4	4	2	4	4	A	2	0	1	0	0	0	0	0	0	0	0	4	4	1	4	0	0	1	0	0	0	1	1	0	1	1	1	1	1	0	0	0	0	0	1	0	0	0
426	PICHINCHA	19/05/2019	2	5	4	3	1	1	1	3	B	4	0	0	0	1	0	0	0	0	0	0	2	1	3	4	SI	SI	1	0	0	0	0	0	0	1	1	0	0	1	1	0	0	1	0	0	0	0	0
427	PICHINCHA	19/05/2019	2	5	1	2	1	2	2	4	A	4	0	0	0	1	0	0	0	0	0	0	2	1	1	4	0	0	1	0	0	0	0	0	0	1	1	1	1	1	1	0	0	0	0	0	0	0	0
428	PICHINCHA	19/05/2019	1	3	1	2	3	2	2	3	A	1	1	0	0	0	0	0	0	0	0	0	2	1	3	3	0	0	1	0	1	1	0	0	0	1	1	1	1	1	0	0	0	0	0	0	0	0	0
429	PICHINCHA	19/05/2019	2	2	1	3	1	3	3	4	A	2	0	1	0	0	0	0	0	0	0	0	4	4	1	1	0	0	0	0	0	0	0	0	0	0	1	0	0	1	0	0	0	0	0	0	0	0	0
430	PICHINCHA	19/05/2019	1	5	5	2	3	1	3	4	B	4	0	0	0	1	0	0	0	0	0	0	2	1	1	3	0	0	0	0	0	0	0	0	0	0	1	0	1	1	0	0	0	0	0	0	0	0	1
431	PICHINCHA	19/05/2019	1	6	1	2	3	3	3	4	A	8	0	0	0	0	0	0	0	1	0	0	4	4	1	1	0	0	1	1	1	1	1	0	0	1	1	0	0	0	0	0	1	0	0	0	1	0	0
432	PICHINCHA	19/05/2019	1	2	1	1	3	3	2	6	A	6	0	0	0	0	0	1	0	0	0	0	1	1	1	3	0	0	1	0	0	0	0	0	0	1	1	1	1	1	0	0	0	0	0	0	0	0	1
433	PICHINCHA	19/05/2019	2	4	1	5	4	2	2	6	B	6	0	0	0	0	0	1	0	0	0	0	1	1	1	3	0	0	1	1	1	1	1	1	1	0	1	1	1	1	0	0	0	0	0	0	0	0	0
434	PICHINCHA	19/05/2019	1	4	1	2	1	1	3	3	B	6	0	0	0	0	0	1	0	0	0	0	2	1	1	4	0	0	0	0	0	0	0	0	0	0	1	0	1	1	0	0	1	0	0	0	0	0	1
435	PICHINCHA	19/05/2019	2	6	1	1	4	2	1	6	B	8	0	0	0	0	0	0	0	1	0	0	4	4	1	3	0	0	1	0	0	0	0	0	0	1	1	1	1	1	0	0	0	0	0	0	0	0	0
436	PICHINCHA	19/05/2019	1	5	1	2	2	1	4	3	B	9	0	0	0	0	0	0	0	0	1	0	4	4	1	4	0	0	1	0	0	1	0	0	0	0	0	1	1	1	0	0	0	1	0	1	0	0	0
437	PICHINCHA	19/05/2019	2	4	1	3	3	1	3	3	B	2	0	1	0	0	0	0	0	0	0	0	3	1	1	2	0	0	1	1	1	1	1	1	1	0	1	0	0	0	0	0	1	0	0	0	0	0	0
438	PICHINCHA	19/05/2019	2	2	1	1	3	2	3	6	A	9	0	0	0	0	0	0	0	0	1	0	4	4	1	3	0	0	1	0	0	0	1	0	1	1	0	0	0	0	0	0	0	0	0	0	0	0	0
439	PICHINCHA	19/05/2019	1	1	1	1	2	1	3	4	B	5	0	0	0	0	1	0	0	0	0	0	4	4	1	3	0	0	1	0	0	0	1	1	0	0	0	1	1	0	0	0	0	0	0	0	0	0	0
440	PICHINCHA	19/05/2019	1	6	1	2	4	2	1	4	A	8	0	0	0	0	0	0	0	1	0	0	1	1	1	2	0	0	0	1	0	0	1	0	0	0	1	0	0	0	0	0	0	0	0	0	0	0	0
441	PICHINCHA	19/05/2019	2	2	4	2	3	1	2	4	A	2	0	1	0	0	0	0	0	0	0	0	1	1	1	4	0	0	1	0	0	0	0	0	0	1	1	1	1	1	0	0	0	0	0	0	0	0	0
442	PICHINCHA	19/05/2019	1	3	1	2	1	2	3	6	A	6	0	0	0	0	0	1	0	0	0	0	3	1	1	5	0	0	1	0	0	0	0	0	0	1	1	1	1	1	0	0	0	0	0	0	0	0	0
443	PICHINCHA	19/05/2019	2	5	3	2	3	4	2	5	A	2	0	1	0	0	0	0	0	0	0	0	1	1	1	3	0	0	1	1	0	1	1	1	1	0	1	1	1	0	0	0	0	0	0	0	0	0	0
444	PICHINCHA	19/05/2019	1	5	1	5	5	4	1	4	A	6	0	0	0	0	0	1	0	0	0	0	2	1	1	3	0	0	0	0	0	0	0	0	0	0	0	0	0	1	0	0	0	0	0	0	0	0	1
445	PICHINCHA	19/05/2019	2	5	4	2	6	1	2	4	B	4	0	0	0	1	0	0	0	0	0	0	1	1	1	3	0	0	0	0	0	0	0	0	0	0	0	1	1	0	0	0	0	0	0	0	0	0	1
446	PICHINCHA	19/05/2019	2	4	1	2	5	4	1	7	A	6	0	0	0	0	0	1	0	0	0	0	1	1	1	0	0	0	1	0	0	1	1	1	1	1	1	1	1	1	0	0	0	0	0	0	0	0	0
447	PICHINCHA	19/05/2019	1	4	4	1	1	1	2	1	A	3	0	0	1	0	0	0	0	0	0	0	2	1	1	0	0	0	0	0	0	0	0	0	0	1	1	0	0	0	0	0	0	0	0	0	0	0	1
448	PICHINCHA	19/05/2019	1	2	1	1	3	1	2	4	A	6	0	0	0	0	0	1	0	0	0	0	1	1	1	5	0	0	1	1	0	0	0	0	0	0	1	1	1	1	0	0	0	0	0	0	0	0	0
449	PICHINCHA	19/05/2019	1	4	1	1	5	2	1	3	B	1	1	0	0	0	0	0	0	0	0	0	3	4	1	3	0	0	1	1	1	1	1	1	1	1	0	1	1	0	0	0	0	0	0	0	0	0	1
450	PICHINCHA	19/05/2019	2	4	1	1	1	1	1	3	B	1	1	0	0	0	0	0	0	0	0	0	1	1	1	2	0	0	1	1	0	1	1	1	1	0	1	0	1	0	1	0	0	0	0	0	0	0	0
451	PICHINCHA	19/05/2019	1	5	1	4	6	2	1	6	B	6	0	0	0	0	0	1	0	0	0	0	2	1	1	1	0	0	1	0	1	1	1	1	0	1	0	0	1	0	0	0	0	0	0	0	0	0	0
452	PICHINCHA	19/05/2019	2	5	1	2	5	2	3	3	A	2	0	1	0	0	0	0	0	0	0	0	3	1	1	3	0	SI	1	1	1	1	1	0	0	0	0	1	1	0	0	0	0	0	0	0	0	0	0
453	PICHINCHA	19/05/2019	2	7	1	1	6	2	2	2	B	8	0	0	0	0	0	0	0	1	0	0	4	4	1	3	0	SI	1	0	0	0	0	1	0	1	0	0	0	0	0	0	0	0	0	0	0	0	0
454	PICHINCHA	19/05/2019	2	2	1	3	3	1	2	4	A	2	0	1	0	0	0	0	0	0	0	0	4	4	3	4	0	0	0	0	0	0	0	0	0	0	1	1	1	1	0	0	0	0	0	1	0	0	0
455	PICHINCHA	19/05/2019	1	6	1	2	7	1	3	3	A	1	1	0	0	0	0	0	0	0	0	0	2	1	1	4	0	0	0	0	0	0	0	0	0	1	0	0	0	0	0	0	0	0	0	0	0	1	0
456	PICHINCHA	19/05/2019	2	1	0	1	2	1	3	4	B	5	0	0	0	0	1	0	0	0	0	0	4	4	1	4	0	0	0	0	0	0	0	0	0	1	1	1	1	1	0	0	0	0	0	0	0	0	0
457	PICHINCHA	19/05/2019	1	6	5	2	5	2	2	3	B	1	1	0	0	0	0	0	0	0	0	0	1	1	1	3	0	0	1	0	0	0	0	0	0	0	0	0	0	0	0	0	0	0	0	0	0	1	0
458	PICHINCHA	19/05/2019	2	5	1	2	3	2	3	4	A	2	0	1	0	0	0	0	0	0	0	0	4	4	1	3	0	0	1	0	0	0	0	0	0	1	0	1	1	0	0	0	0	0	0	0	0	1	0
459	PICHINCHA	19/05/2019	2	5	1	2	4	2	1	3	A	2	0	1	0	0	0	0	0	0	0	0	3	1	1	1	0	0	1	1	1	1	1	1	1	0	1	1	1	1	0	0	0	0	0	0	0	0	0
460	PICHINCHA	19/05/2019	1	5	4	2	6	2	2	4	A	6	0	0	0	0	0	1	0	0	0	0	3	1	1	2	0	0	0	0	0	0	0	0	0	0	1	1	1	1	0	0	0	0	0	0	0	0	0
461	PICHINCHA	19/05/2019	2	5	1	3	3	1	2	3	B	4	0	0	0	1	0	0	0	0	0	0	3	3	3	3	0	0	0	0	0	0	0	0	1	0	0	0	0	1	1	0	0	1	0	0	0	0	0
462	PICHINCHA	19/05/2019	2	5	1	1	2	1	2	6	A	2	0	1	0	0	0	0	0	0	0	0	1	2	2	5	0	0	0	1	0	0	0	0	0	0	0	1	1	0	0	0	0	0	0	0	0	0	0
463	PICHINCHA	19/05/2019	2	5	4	1	6	2	2	3	B	2	0	1	0	0	0	0	0	0	0	0	4	4	1	4	0	0	0	0	0	0	0	0	0	1	0	1	0	1	1	0	0	0	0	0	0	0	0
464	PICHINCHA	19/05/2019	2	3	1	1	4	1	2	4	A	4	0	0	0	1	0	0	0	0	0	0	1	1	1	4	0	0	1	1	1	0	0	0	0	1	1	0	1	1	0	0	0	0	0	0	0	0	0
465	PICHINCHA	19/05/2019	1	6	1	3	7	3	2	4	A	1	1	0	0	0	0	0	0	0	0	0	2	1	1	4	0	SI	1	1	0	0	0	0	0	0	1	0	0	1	0	0	0	0	0	0	1	0	0
466	PICHINCHA	19/05/2019	1	5	4	2	3	2	3	3	B	1	1	0	0	0	0	0	0	0	0	0	2	2	1	4	0	0	0	0	0	0	0	0	0	0	0	0	0	1	0	0	0	0	0	0	0	0	0
467	PICHINCHA	19/05/2019	2	4	6	3	3	2	2	4	A	1	1	0	0	0	0	0	0	0	0	0	1	1	1	4	0	0	0	1	0	0	1	0	0	1	1	1	1	1	0	0	0	0	0	0	0	0	1
468	PICHINCHA	19/05/2019	2	5	5	2	6	2	2	4	B	2	0	1	0	0	0	0	0	0	0	0	3	1	1	4	0	0	0	0	0	0	0	0	0	0	0	1	1	1	0	0	0	0	0	0	0	0	0
469	PICHINCHA	19/05/2019	2	3	1	1	3	1	2	4	B	1	1	0	0	0	0	0	0	0	0	0	1	1	1	4	0	0	1	1	0	0	0	0	0	0	1	1	1	1	1	0	1	0	0	0	0	0	0
470	PICHINCHA	19/05/2019	2	4	1	5	3	3	2	3	A	2	0	1	0	0	0	0	0	0	0	0	1	1	1	4	0	0	1	1	0	0	0	0	0	0	0	0	1	1	0	0	0	0	0	0	0	0	0
471	PICHINCHA	19/05/2019	1	6	1	2	6	3	3	6	B	1	1	0	0	0	0	0	0	0	0	0	2	4	1	3	0	SI	1	1	0	0	0	0	0	0	0	1	1	0	0	0	1	0	0	0	0	0	0
472	PICHINCHA	19/05/2019	1	4	1	2	2	2	3	4	B	1	1	0	0	0	0	0	0	0	0	0	1	1	1	4	0	0	0	0	0	0	0	0	0	0	1	1	1	0	0	0	0	0	0	0	0	0	0
473	PICHINCHA	19/05/2019	2	3	1	1	1	1	2	4	B	1	1	0	0	0	0	0	0	0	0	0	2	1	1	5	0	0	1	0	0	0	1	0	0	0	0	1	1	1	0	0	0	0	0	0	0	0	0
474	PICHINCHA	19/05/2019	2	4	1	2	4	1	3	3	A	2	0	1	0	0	0	0	0	0	0	0	3	1	1	4	0	0	1	1	0	0	1	1	0	1	1	0	0	1	0	0	0	0	0	0	0	0	1
475	PICHINCHA	19/05/2019	2	7	1	2	2	2	2	4	B	2	0	1	0	0	0	0	0	0	0	0	3	1	1	3	0	0	0	0	0	0	0	0	0	0	0	1	1	0	0	0	0	0	0	0	0	0	0
476	PICHINCHA	19/05/2019	2	2	1	2	3	2	2	6	B	6	0	0	0	0	0	1	0	0	0	0	3	1	1	3	0	SI	1	1	0	0	1	0	1	1	1	1	1	0	0	0	0	0	0	0	0	0	1
477	PICHINCHA	19/05/2019	2	2	1	2	3	2	2	4	B	2	0	1	0	0	0	0	0	0	0	0	3	1	1	4	0	0	1	1	1	0	1	1	0	1	1	1	1	1	0	0	0	0	0	0	0	0	0
478	PICHINCHA	19/05/2019	2	3	1	2	2	2	3	3	A	2	0	1	0	0	0	0	0	0	0	0	3	2	2	4	0	0	1	1	0	0	1	1	0	1	1	1	1	1	1	0	0	0	0	0	0	0	0
479	PICHINCHA	19/05/2019	2	3	1	2	4	2	3	6	A	6	0	0	0	0	0	1	0	0	0	0	3	2	2	4	0	0	1	1	1	1	1	1	1	1	1	1	1	0	0	0	0	0	0	0	0	0	0
480	PICHINCHA	19/05/2019	2	3	1	2	4	1	3	4	B	2	0	1	0	0	0	0	0	0	0	0	3	1	1	4	0	0	0	0	0	0	0	0	0	0	1	1	1	1	0	0	0	0	0	0	0	0	0
481	PICHINCHA	19/05/2019	1	5	1	2	6	3	2	5	A	6	0	0	0	0	0	1	0	0	0	0	3	1	1	4	0	0	0	0	0	0	0	0	0	0	0	1	1	1	0	0	1	0	0	0	0	0	1
482	PICHINCHA	19/05/2019	1	6	0	2	5	2	3	4	A	4	0	0	0	1	0	0	0	0	0	0	3	1	1	3	0	0	0	0	0	0	0	0	0	0	1	1	0	0	0	0	0	0	0	1	0	0	0
483	PICHINCHA	19/05/2019	1	5	1	2	6	2	1	6	B	6	0	0	0	0	0	1	0	0	0	0	3	1	1	4	0	0	1	0	0	0	1	0	0	0	1	1	1	1	0	0	0	1	0	0	0	0	0
484	PICHINCHA	19/05/2019	1	3	1	2	2	2	2	3	A	4	0	0	0	1	0	0	0	0	0	0	2	1	1	4	0	0	1	0	0	0	0	0	0	0	0	0	1	0	0	0	0	0	0	0	0	0	1
485	PICHINCHA	19/05/2019	2	4	1	2	3	1	2	3	A	2	0	1	0	0	0	0	0	0	0	0	1	1	1	4	0	0	0	0	0	0	0	0	0	0	1	1	1	1	0	0	0	0	0	0	0	0	0
486	PICHINCHA	19/05/2019	2	3	1	2	4	1	2	4	A	2	0	1	0	0	0	0	0	0	0	0	1	1	1	4	0	0	1	1	0	0	0	1	0	0	1	1	1	1	0	0	0	0	0	0	0	0	0
487	PICHINCHA	19/05/2019	2	6	1	3	7	1	2	3	A	10	0	0	0	0	0	0	0	0	0	1	1	1	1	3	0	0	1	1	0	0	1	0	1	1	1	1	1	1	1	0	0	0	0	0	0	0	0
488	PICHINCHA	19/05/2019	1	5	1	5	2	1	2	4	A	4	0	0	0	1	0	0	0	0	0	0	3	1	1	5	0	0	1	1	0	0	1	0	0	1	1	1	1	1	0	0	0	0	0	0	0	0	1
489	PICHINCHA	19/05/2019	2	2	1	1	3	4	2	6	B	5	0	0	0	0	1	0	0	0	0	0	4	4	1	3	0	0	1	1	0	1	1	0	0	1	1	1	1	0	0	0	0	0	0	0	0	0	0
490	PICHINCHA	19/05/2019	2	6	1	2	4	1	2	3	A	2	0	1	0	0	0	0	0	0	0	0	2	2	2	4	0	0	0	0	0	0	0	0	0	1	1	0	0	1	0	0	0	0	0	0	0	0	0
491	PICHINCHA	19/05/2019	2	6	1	6	7	1	2	3	A	4	0	0	0	1	0	0	0	0	0	0	2	1	2	4	0	0	1	0	1	0	1	1	0	0	1	1	1	1	0	0	0	0	0	0	0	0	0
492	PICHINCHA	19/05/2019	2	4	1	3	5	1	2	3	A	2	0	1	0	0	0	0	0	0	0	0	4	1	1	3	0	0	1	1	0	0	0	0	0	0	0	1	1	0	0	0	0	0	0	0	0	0	1
493	PICHINCHA	19/05/2019	1	5	1	5	2	1	2	4	A	4	0	0	0	1	0	0	0	0	0	0	2	2	2	4	0	0	1	0	0	1	0	0	1	1	0	1	1	1	0	0	1	0	0	0	0	0	1
494	PICHINCHA	19/05/2019	1	4	1	2	4	4	2	6	A	6	0	0	0	0	0	1	0	0	0	0	1	1	1	3	0	0	1	1	1	1	1	1	1	1	1	1	1	1	0	1	0	0	0	0	0	0	0
495	PICHINCHA	19/05/2019	2	5	1	2	6	2	4	4	B	1	1	0	0	0	0	0	0	0	0	0	1	3	3	4	0	0	1	1	1	1	1	1	1	0	1	1	1	1	0	1	0	0	0	0	0	0	1
496	PICHINCHA	19/05/2019	2	3	1	4	2	1	2	4	A	6	0	0	0	0	0	1	0	0	0	0	1	1	1	2	0	0	1	1	1	1	1	1	1	0	0	0	0	0	0	0	0	0	0	0	0	0	0
497	PICHINCHA	19/05/2019	1	6	1	2	7	4	2	4	A	8	0	0	0	0	0	0	0	1	0	0	4	4	1	4	0	0	1	0	0	0	1	0	0	0	0	0	0	0	0	0	0	0	0	1	0	0	0
498	PICHINCHA	19/05/2019	2	2	1	1	3	2	2	6	B	5	0	0	0	0	1	0	0	0	0	0	4	4	1	4	0	SI	1	1	0	0	1	1	1	1	1	1	1	1	0	0	0	0	0	0	0	0	0
499	PICHINCHA	19/05/2019	1	5	1	2	4	2	2	3	A	6	0	0	0	0	0	1	0	0	0	0	3	1	1	2	0	0	1	1	0	0	0	0	0	0	0	1	1	0	0	0	0	0	0	0	0	0	0
500	PICHINCHA	19/05/2019	2	4	1	2	2	2	3	4	A	6	0	0	0	0	0	1	0	0	0	0	4	1	1	5	0	0	1	0	0	0	1	1	0	0	0	0	0	0	1	0	0	0	0	0	0	0	0
501	PICHINCHA	19/05/2019	2	4	1	2	1	2	3	4	A	2	0	1	0	0	0	0	0	0	0	0	1	3	1	3	0	0	0	0	0	0	0	0	0	0	1	0	1	0	1	0	1	0	0	0	0	0	0
502	PICHINCHA	19/05/2019	2	6	1	5	7	2	2	6	B	4	0	0	0	1	0	0	0	0	0	0	2	1	1	5	0	0	1	1	1	1	1	1	1	0	1	0	1	1	0	0	0	0	0	0	0	0	1
503	PICHINCHA	19/05/2019	1	7	1	2	8	2	2	3	A	4	0	0	0	1	0	0	0	0	0	0	2	1	1	4	0	0	0	0	0	0	0	0	0	0	1	1	1	0	0	0	0	1	0	0	0	0	0
504	PICHINCHA	19/05/2019	2	3	1	2	5	1	2	3	A	2	0	1	0	0	0	0	0	0	0	0	3	1	1	6	0	0	0	0	0	0	0	0	0	0	0	0	0	0	1	0	0	0	0	0	0	0	1
505	PICHINCHA	19/05/2019	1	6	1	1	5	2	2	4	A	4	0	0	0	1	0	0	0	0	0	0	2	1	1	1	0	0	0	0	0	0	0	0	0	1	1	1	1	0	0	0	0	0	0	0	0	0	0
506	PICHINCHA	19/05/2019	2	4	1	2	3	2	3	4	A	2	0	1	0	0	0	0	0	0	0	0	4	3	3	5	0	0	0	0	0	0	0	0	0	0	1	0	1	0	0	0	0	0	0	0	0	0	0
507	PICHINCHA	19/05/2019	2	4	1	2	3	3	3	6	B	6	0	0	0	0	0	1	0	0	0	0	2	1	1	3	0	0	1	0	0	1	1	1	0	0	0	1	1	1	0	0	0	0	0	0	0	0	0
508	PICHINCHA	19/05/2019	1	7	1	1	3	1	2	4	B	8	0	0	0	0	0	0	0	1	0	0	4	4	1	4	SI	0	1	1	0	0	0	0	0	0	1	1	1	1	1	0	0	0	0	0	0	0	0
509	PICHINCHA	19/05/2019	1	6	1	2	7	2	2	3	B	9	0	0	0	0	0	0	0	0	1	0	4	4	1	4	0	0	1	1	0	1	1	1	1	1	1	1	1	1	0	0	0	0	0	0	0	0	0
510	PICHINCHA	19/05/2019	2	2	1	1	3	2	3	4	A	4	0	0	0	1	0	0	0	0	0	0	1	3	3	3	0	0	1	1	0	0	1	0	1	1	1	0	0	1	0	0	0	1	0	0	0	0	0
511	PICHINCHA	19/05/2019	2	3	1	2	2	2	2	4	B	2	0	1	0	0	0	0	0	0	0	0	1	1	1	3	0	0	1	1	1	1	1	1	0	0	0	1	1	0	0	0	0	0	0	0	0	1	1
512	PICHINCHA	19/05/2019	1	5	1	2	3	3	3	4	A	1	1	0	0	0	0	0	0	0	0	0	1	1	3	6	0	SI	0	0	0	0	0	0	0	0	0	0	1	1	0	0	0	0	0	1	0	0	1
513	PICHINCHA	19/05/2019	2	5	1	2	3	2	3	4	B	1	1	0	0	0	0	0	0	0	0	0	2	1	1	3	0	0	0	0	0	0	0	0	0	0	0	0	0	1	0	0	0	0	0	0	0	0	1
514	PICHINCHA	19/05/2019	1	6	5	2	4	4	2	6	A	6	0	0	0	0	0	1	0	0	0	0	2	1	1	2	0	0	1	0	0	0	0	0	0	1	1	1	1	1	0	0	0	0	0	0	0	0	0
515	PICHINCHA	19/05/2019	1	3	1	2	4	3	2	4	A	1	1	0	0	0	0	0	0	0	0	0	2	1	1	2	0	0	1	1	0	1	1	1	1	0	1	0	0	1	0	0	0	0	0	0	0	0	0
516	PICHINCHA	19/05/2019	2	6	1	2	7	2	2	4	A	8	0	0	0	0	0	0	0	1	0	0	4	1	1	0	0	0	1	1	1	1	1	1	1	0	1	0	1	1	0	0	1	0	0	0	0	0	1
517	PICHINCHA	19/05/2019	2	4	4	2	3	2	4	3	B	2	0	1	0	0	0	0	0	0	0	0	4	4	1	5	0	0	0	0	0	0	0	0	0	0	0	0	0	0	0	0	0	0	0	0	0	1	0
518	PICHINCHA	19/05/2019	1	6	1	2	6	2	2	5	A	8	0	0	0	0	0	0	0	1	0	0	4	4	2	2	0	0	1	1	0	0	1	0	1	0	1	1	1	1	1	0	0	0	0	0	0	0	0
519	PICHINCHA	19/05/2019	2	6	1	1	7	3	2	6	A	8	0	0	0	0	0	0	0	1	0	0	3	1	1	1	0	0	1	1	0	0	0	0	0	1	1	1	0	1	0	0	1	0	0	0	1	0	0
520	PICHINCHA	19/05/2019	1	5	2	2	6	1	2	6	A	10	0	0	0	0	0	0	0	0	0	1	1	1	1	3	0	0	0	0	0	0	0	0	0	0	0	0	0	0	0	0	0	0	0	0	0	1	0
521	PICHINCHA	19/05/2019	1	6	1	2	2	1	2	3	A	0	0	0	0	0	0	0	0	0	0	0	1	1	1	4	0	0	1	1	0	0	0	0	1	1	1	1	1	1	1	0	0	0	0	0	0	0	1
522	PICHINCHA	19/05/2019	2	6	1	2	7	1	2	4	B	2	0	1	0	0	0	0	0	0	0	0	4	4	2	4	0	0	0	1	0	0	0	0	0	0	1	1	1	0	1	0	0	0	0	0	0	0	0
523	PICHINCHA	19/05/2019	2	3	4	2	3	1	2	6	A	2	0	1	0	0	0	0	0	0	0	0	4	1	1	3	0	0	1	0	0	0	0	1	1	0	1	0	0	0	1	0	0	0	0	0	0	0	0
524	PICHINCHA	19/05/2019	2	6	1	5	3	1	3	3	A	4	0	0	0	1	0	0	0	0	0	0	1	1	1	3	0	0	0	0	0	0	0	0	0	0	0	1	1	1	0	0	0	0	0	0	0	0	0
525	PICHINCHA	19/05/2019	1	5	1	1	6	2	1	4	A	6	0	0	0	0	0	1	0	0	0	0	2	3	3	3	0	0	0	0	0	0	0	0	0	0	0	0	0	0	0	0	0	0	0	0	0	0	0
526	PICHINCHA	19/05/2019	1	4	1	5	1	2	2	4	A	6	0	0	0	0	0	1	0	0	0	0	2	2	1	3	0	0	0	0	0	0	0	0	0	0	0	0	0	0	0	0	0	0	0	0	0	0	0
527	PICHINCHA	19/05/2019	1	5	1	2	2	3	1	4	A	6	0	0	0	0	0	1	0	0	0	0	1	1	1	6	0	0	1	1	0	0	1	0	0	1	1	1	1	1	0	0	0	0	0	0	0	0	0
528	PICHINCHA	19/05/2019	1	4	1	2	1	3	1	3	A	6	0	0	0	0	0	1	0	0	0	0	1	1	1	3	0	SI	0	0	0	0	0	0	0	0	0	0	0	0	0	0	0	0	0	0	0	1	0
529	PICHINCHA	19/05/2019	2	6	1	6	4	2	1	4	B	4	0	0	0	1	0	0	0	0	0	0	1	1	1	3	0	0	1	1	0	0	0	0	0	0	0	0	0	0	0	0	0	0	0	0	0	0	0
530	PICHINCHA	19/05/2019	2	6	1	2	4	4	2	4	A	8	0	0	0	0	0	0	0	1	0	0	4	4	3	2	0	SI	1	1	1	1	1	1	1	1	1	1	1	1	0	0	0	0	0	0	0	0	0
531	PICHINCHA	19/05/2019	1	5	1	2	3	4	2	6	A	6	0	0	0	0	0	1	0	0	0	0	1	1	1	3	0	0	0	0	0	0	0	0	0	0	0	0	0	0	0	0	0	0	0	0	0	0	0
532	PICHINCHA	19/05/2019	1	1	1	1	2	2	2	4	B	5	0	0	0	0	1	0	0	0	0	0	4	2	2	5	0	0	1	1	1	0	1	1	1	1	1	1	1	1	0	0	0	0	0	0	0	0	0
533	PICHINCHA	19/05/2019	1	1	1	1	2	2	3	4	B	5	0	0	0	0	1	0	0	0	0	0	4	4	1	3	0	0	1	0	0	0	0	0	0	1	1	1	1	1	0	0	0	0	0	0	0	0	0
534	PICHINCHA	19/05/2019	1	1	1	1	2	2	2	4	B	5	0	0	0	0	1	0	0	0	0	0	4	4	1	4	0	0	1	1	0	0	1	0	0	1	1	1	1	1	0	0	0	0	0	0	0	0	0
535	PICHINCHA	19/05/2019	2	1	1	1	2	2	2	6	B	5	0	0	0	0	1	0	0	0	0	0	3	1	1	3	0	0	1	0	0	0	0	0	0	0	1	1	1	1	0	0	1	1	0	0	0	0	0
536	PICHINCHA	19/05/2019	2	1	1	1	2		2	3	B	5	0	0	0	0	1	0	0	0	0	0	4	4	1	5	0	0	1	1	0	1	1	1	1	1	1	1	1	1	0	0	1	0	0	0	0	0	0
537	PICHINCHA	19/05/2019	2	1	1	1	2	3	2	4	A	5	0	0	0	0	1	0	0	0	0	0	4	1	1	3	0	0	1	1	1	0	0	0	1	0	1	1	1	1	0	0	0	0	0	0	0	0	0
[truncated: 24 more columns]
